# Supplementary material for: Bioinformatics combined with machine learning for the identification of malignant transformation markers in colorectal polyps
Source: Front Mol Biosci. 2026 Mar 24;13:1785464. doi: 10.3389/fmolb.2026.1785464 (PMC13053286; doi:10.3389/fmolb.2026.1785464)
Supplement: Supplementary file 1 [file Table2.xlsx]

## Sheet: Table 2
compare	gene_name	edgeR_logFC	edgeR_PValue	edgeR_FDR
POP-A.vs.POP-NA	NR4A2	2.68891	5.23e-12	1.53e-07
POP-A.vs.POP-NA	ATF3	2.90538	2.11e-11	3.07e-07
POP-A.vs.POP-NA	OR6M1	-2.21045	0.00327324	0.0454287
POP-A.vs.POP-NA	HBEGF	2.43211	2.2e-10	2.14e-06
POP-A.vs.POP-NA	CSMD3	2.90353	4.15e-10	3.03e-06
POP-A.vs.POP-NA	C8orf4	2.07414	1.08e-09	6.32e-06
POP-A.vs.POP-NA	KLF11	0.95091	4.13e-09	1.23e-05
POP-A.vs.POP-NA	NR4A3	2.28006	6.22e-09	1.51e-05
POP-A.vs.POP-NA	PPP1R15A	1.10762	4.23e-09	1.23e-05
POP-A.vs.POP-NA	SNORD3B-2	1.87086	1.07e-08	2.09e-05
POP-A.vs.POP-NA	SERPINB9	0.818449	7.37e-08	9.78e-05
POP-A.vs.POP-NA	NR4A1	2.2742	1.34e-08	2.45e-05
POP-A.vs.POP-NA	SNORD3D	1.90113	2.73e-08	4.2e-05
POP-A.vs.POP-NA	SNORD3C	2.09907	9.48e-09	1.98e-05
POP-A.vs.POP-NA	JUNB	1.34589	1.91e-08	3.11e-05
POP-A.vs.POP-NA	TRAT1	2.00043	3.79e-08	5.54e-05
POP-A.vs.POP-NA	RGS1	2.23629	1.86e-08	3.11e-05
POP-A.vs.POP-NA	DSG3	2.6184	0.000176555	0.00993371
POP-A.vs.POP-NA	GEM	1.2629	8.16e-08	9.93e-05
POP-A.vs.POP-NA	BCL2A1	1.86054	9.31e-08	0.000108694
POP-A.vs.POP-NA	ZFP36	1.37641	4.43e-08	6.16e-05
POP-A.vs.POP-NA	CYR61	1.86321	1.2e-07	0.000116428
POP-A.vs.POP-NA	ANXA1	1.56515	8.1e-08	9.93e-05
POP-A.vs.POP-NA	EGR1	1.71131	1.04e-07	0.000108697
POP-A.vs.POP-NA	PMP22	1.16197	1.43e-07	0.000135043
POP-A.vs.POP-NA	CD69	1.90957	2.29e-07	0.000185537
POP-A.vs.POP-NA	CTGF	1.26436	1.08e-07	0.000108697
POP-A.vs.POP-NA	PDCD5	0.705196	4.6e-07	0.000300537
POP-A.vs.POP-NA	SLC2A3	1.52332	1.96e-07	0.000169557
POP-A.vs.POP-NA	ADAMTS1	1.65733	2.03e-07	0.000169557
POP-A.vs.POP-NA	TM4SF1	1.28882	2.71e-07	0.00021407
POP-A.vs.POP-NA	TPPP3	1.54427	3.45e-07	0.000250643
POP-A.vs.POP-NA	DUSP2	1.58919	3.62e-07	0.000250643
POP-A.vs.POP-NA	SPRY1	0.738699	4.82e-07	0.000300537
POP-A.vs.POP-NA	C3	1.68264	3.57e-07	0.000250643
POP-A.vs.POP-NA	TRIL	-1.60115	7e-07	0.000358579
POP-A.vs.POP-NA	ITGB7	0.690866	1.09e-06	0.000452379
POP-A.vs.POP-NA	GPRC5A	0.833495	3.39e-07	0.000250643
POP-A.vs.POP-NA	VAT1L	1.1787	1.08e-06	0.000452379
POP-A.vs.POP-NA	FGL2	1.01767	5.95e-07	0.000324024
POP-A.vs.POP-NA	CD8A	1.15654	1.23e-06	0.000486596
POP-A.vs.POP-NA	DUSP1	2.08033	1.98e-07	0.000169557
POP-A.vs.POP-NA	ABCA3	1.14259	5.89e-07	0.000324024
POP-A.vs.POP-NA	SRGN	1.57456	5.62e-07	0.000321778
POP-A.vs.POP-NA	RHOB	0.937136	3.26e-07	0.00025052
POP-A.vs.POP-NA	TIPARP	0.790301	4.85e-07	0.000300537
POP-A.vs.POP-NA	FOS	2.22531	9.72e-08	0.000108697
POP-A.vs.POP-NA	ODC1	1.15676	4.81e-07	0.000300537
POP-A.vs.POP-NA	CSRNP1	1.06732	3.69e-07	0.000250643
POP-A.vs.POP-NA	STK17B	0.73006	8.25e-07	0.000381438
POP-A.vs.POP-NA	CLEC3B	0.89623	2.54e-06	0.000843715
POP-A.vs.POP-NA	CFH	1.3166	7.38e-07	0.000371364
POP-A.vs.POP-NA	FAM49A	0.97449	2.15e-06	0.000731298
POP-A.vs.POP-NA	C7	1.74264	1.12e-06	0.000452379
POP-A.vs.POP-NA	SFRP1	3.27614	5.16e-07	0.000302759
POP-A.vs.POP-NA	LCP1	1.23283	6.62e-07	0.000345299
POP-A.vs.POP-NA	SNRPD2	0.926499	8.36e-07	0.000381438
POP-A.vs.POP-NA	CD55	1.46236	8.01e-07	0.000381438
POP-A.vs.POP-NA	FOLR2	1.63956	1.4e-06	0.000538081
POP-A.vs.POP-NA	IGSF10	1.85049	1.45e-06	0.000548065
POP-A.vs.POP-NA	C19orf33	1.01289	8.28e-07	0.000381438
POP-A.vs.POP-NA	CCL5	1.28188	1.76e-06	0.000627258
POP-A.vs.POP-NA	RMRP	1.52116	9.6e-07	0.000418346
POP-A.vs.POP-NA	APOD	2.26701	7.59e-07	0.000375641
POP-A.vs.POP-NA	TMSB4X	0.994333	8.78e-07	0.000394588
POP-A.vs.POP-NA	ZCRB1	0.702689	6.5e-06	0.00142772
POP-A.vs.POP-NA	F5	2.00966	2.15e-06	0.000731298
POP-A.vs.POP-NA	GMFG	1.10767	6.01e-06	0.00137171
POP-A.vs.POP-NA	LMNA	0.662174	1.52e-06	0.000563521
POP-A.vs.POP-NA	TRAC	0.948074	4.26e-06	0.00112566
POP-A.vs.POP-NA	CD86	1.34457	3.9e-06	0.00108184
POP-A.vs.POP-NA	DNTTIP2	0.664638	4.74e-06	0.00116345
POP-A.vs.POP-NA	OSBPL8	0.635118	4.51e-06	0.00114478
POP-A.vs.POP-NA	TRIB1	0.785359	1.72e-06	0.000626769
POP-A.vs.POP-NA	VSIG4	1.4959	3.93e-06	0.00108184
POP-A.vs.POP-NA	ADAMDEC1	1.89534	1.11e-06	0.000452379
POP-A.vs.POP-NA	AKAP12	1.07759	3.06e-06	0.000952482
POP-A.vs.POP-NA	KRT18	0.700516	3.01e-06	0.000952482
POP-A.vs.POP-NA	CD7	0.925754	1.13e-05	0.00205107
POP-A.vs.POP-NA	DUSP4	1.85989	1.5e-06	0.000563075
POP-A.vs.POP-NA	ANKRD37	1.06683	3.2e-06	0.000973864
POP-A.vs.POP-NA	ANXA2	0.880217	2.59e-06	0.000850926
POP-A.vs.POP-NA	NFATC1	1.08097	3.6e-06	0.00105223
POP-A.vs.POP-NA	AHR	0.633808	5.15e-06	0.00125286
POP-A.vs.POP-NA	PDK4	1.02352	2.26e-06	0.000758949
POP-A.vs.POP-NA	GJB5	2.9288	2.06e-06	0.000715398
POP-A.vs.POP-NA	RUNX3	1.07821	3.63e-06	0.00105223
POP-A.vs.POP-NA	AIFM3	-0.761707	3.96e-06	0.00108184
POP-A.vs.POP-NA	PI16	3.50448	1.23e-06	0.000486596
POP-A.vs.POP-NA	RPL39	1.10843	3.38e-06	0.00101742
POP-A.vs.POP-NA	VCAM1	1.32736	4.28e-06	0.00112566
POP-A.vs.POP-NA	ST8SIA4	0.8811	1e-05	0.00193097
POP-A.vs.POP-NA	MCL1	0.710455	3.03e-06	0.000952482
POP-A.vs.POP-NA	MMRN1	2.12424	4.49e-06	0.00114478
POP-A.vs.POP-NA	CTBP2P4	-1.29125	1.01e-05	0.00193097
POP-A.vs.POP-NA	BHLHE40	1.0615	3.17e-06	0.000973864
POP-A.vs.POP-NA	OST4	0.787713	4.22e-06	0.00112566
POP-A.vs.POP-NA	RGS2	1.24886	4.65e-06	0.00116345
POP-A.vs.POP-NA	ISG15	1.02999	6.41e-06	0.00142387
POP-A.vs.POP-NA	ZFP36L2	0.625178	3.85e-06	0.00108184
POP-A.vs.POP-NA	PTPRC	0.972775	3.64e-06	0.00105223
POP-A.vs.POP-NA	PTPRZ1	2.49813	3.07e-06	0.000952482
POP-A.vs.POP-NA	TGFBR2	0.588383	1.05e-05	0.00199188
POP-A.vs.POP-NA	ANK2	1.27775	6.44e-06	0.00142387
POP-A.vs.POP-NA	HLA-DPB1	1.14486	5.27e-06	0.00126328
POP-A.vs.POP-NA	SSPN	0.814717	1.22e-05	0.00217641
POP-A.vs.POP-NA	AGR3	0.966833	4.74e-06	0.00116345
POP-A.vs.POP-NA	NPIPB11	-0.859781	8.4e-06	0.00172763
POP-A.vs.POP-NA	IER3	1.15836	4.71e-06	0.00116345
POP-A.vs.POP-NA	RN7SKP9	0.989818	4.42e-06	0.00114478
POP-A.vs.POP-NA	EBI3	1.29173	9.84e-06	0.00191626
POP-A.vs.POP-NA	EGR3	1.53152	8.39e-06	0.00172763
POP-A.vs.POP-NA	CD53	0.96326	1.12e-05	0.00203816
POP-A.vs.POP-NA	LTBP4	0.814639	4.48e-06	0.00114478
POP-A.vs.POP-NA	CLDN4	0.622461	6.88e-06	0.00148757
POP-A.vs.POP-NA	TOB1	0.789804	5.65e-06	0.00131902
POP-A.vs.POP-NA	CD9	0.6164	1.06e-05	0.00199188
POP-A.vs.POP-NA	OR1J4	-2.62381	3.88e-06	0.00108184
POP-A.vs.POP-NA	P2RY12	2.56287	5.28e-06	0.00126328
POP-A.vs.POP-NA	DNASE1L3	1.22196	9.6e-06	0.0018939
POP-A.vs.POP-NA	RPS23	0.880637	7.17e-06	0.00152816
POP-A.vs.POP-NA	CCL19	2.27963	1.32e-05	0.00228179
POP-A.vs.POP-NA	SIK1	2.02943	5.84e-06	0.00135344
POP-A.vs.POP-NA	STX11	1.11277	2.07e-05	0.0030245
POP-A.vs.POP-NA	ARX	2.15566	1.41e-05	0.00236682
POP-A.vs.POP-NA	S1PR2	0.887032	2.84e-05	0.00363529
POP-A.vs.POP-NA	TSC22D3	1.29168	6.3e-06	0.00141462
POP-A.vs.POP-NA	AGAP2-AS1	0.798604	2.25e-05	0.00319334
POP-A.vs.POP-NA	ICAM2	0.89966	2.1e-05	0.00304649
POP-A.vs.POP-NA	MPP6	1.00895	1.41e-05	0.00236682
POP-A.vs.POP-NA	RPL39P3	1.11998	8.97e-06	0.00179827
POP-A.vs.POP-NA	RN7SKP203	1.02048	7.61e-06	0.00159935
POP-A.vs.POP-NA	C21orf58	-0.809561	1.39e-05	0.00235716
POP-A.vs.POP-NA	MGP	1.55728	1.27e-05	0.00221784
POP-A.vs.POP-NA	MYC	0.775459	1.16e-05	0.00208302
POP-A.vs.POP-NA	RPS11	0.847079	1.06e-05	0.00199188
POP-A.vs.POP-NA	DUSP5	1.19384	1.09e-05	0.00199604
POP-A.vs.POP-NA	ENPP2	0.945157	1.33e-05	0.00228536
POP-A.vs.POP-NA	RPS27	1.10719	1.08e-05	0.00199604
POP-A.vs.POP-NA	TLR8	1.56035	1.52e-05	0.00248556
POP-A.vs.POP-NA	FOSL2	0.622762	9.58e-06	0.0018939
POP-A.vs.POP-NA	CYBB	0.900352	1.25e-05	0.00219146
POP-A.vs.POP-NA	IER2	0.765508	8.11e-06	0.00169186
POP-A.vs.POP-NA	OAS2	0.92057	1.23e-05	0.00218435
POP-A.vs.POP-NA	GADD45B	1.31619	1.44e-05	0.00238133
POP-A.vs.POP-NA	DYX1C1-CCPG1	0.685193	1.54e-05	0.00249553
POP-A.vs.POP-NA	IGKV1-33	1.88018	8.79e-06	0.00179557
POP-A.vs.POP-NA	FBXO32	0.84265	8.95e-06	0.00179827
POP-A.vs.POP-NA	RPS28P7	0.970711	1.77e-05	0.00276524
POP-A.vs.POP-NA	SERPING1	1.13493	1.93e-05	0.00288886
POP-A.vs.POP-NA	SLC6A9	-0.745029	4.02e-05	0.00459426
POP-A.vs.POP-NA	CTSO	0.644295	3.94e-05	0.0045666
POP-A.vs.POP-NA	BTG2	0.896309	1.16e-05	0.00208302
POP-A.vs.POP-NA	PTGFR	1.69788	1.62e-05	0.00257695
POP-A.vs.POP-NA	LAPTM5	1.11309	1.46e-05	0.00239202
POP-A.vs.POP-NA	HSP90B2P	-0.587183	0.000265002	0.0119788
POP-A.vs.POP-NA	KCNK13	1.41174	2.13e-05	0.00307748
POP-A.vs.POP-NA	CYBRD1	1.11683	1.7e-05	0.00267957
POP-A.vs.POP-NA	HLA-DOA	1.15768	3.17e-05	0.00397565
POP-A.vs.POP-NA	AOX1	1.48778	2.44e-05	0.00337103
POP-A.vs.POP-NA	DCN	1.5568	8.99e-06	0.00179827
POP-A.vs.POP-NA	EIF4A1P8	-1.0959	4.82e-05	0.00521497
POP-A.vs.POP-NA	CD79B	1.36365	2.79e-05	0.00363049
POP-A.vs.POP-NA	SELPLG	0.908413	3.86e-05	0.0045071
POP-A.vs.POP-NA	ARL4C	0.907249	2.35e-05	0.00331358
POP-A.vs.POP-NA	SKAP1	1.1917	2.41e-05	0.00337103
POP-A.vs.POP-NA	BHLHE40-AS1	0.99826	2.57e-05	0.00347243
POP-A.vs.POP-NA	TM4SF4	3.33943	1.55e-05	0.00249553
POP-A.vs.POP-NA	TNFSF15	0.999232	2.06e-05	0.0030245
POP-A.vs.POP-NA	PDLIM3	1.21773	2.45e-05	0.00337103
POP-A.vs.POP-NA	RPL36AL	0.79107	1.8e-05	0.00278934
POP-A.vs.POP-NA	RTN2	0.88598	4.27e-05	0.00481834
POP-A.vs.POP-NA	CHL1	1.15416	3.63e-05	0.00433793
POP-A.vs.POP-NA	CFD	1.61862	1.08e-05	0.00199604
POP-A.vs.POP-NA	RPS24	0.836944	2.03e-05	0.00301536
POP-A.vs.POP-NA	ANG	0.65144	3.39e-05	0.00409557
POP-A.vs.POP-NA	CD226	0.74903	0.000113125	0.00805883
POP-A.vs.POP-NA	IGLV3-9	2.56726	1.36e-05	0.00232719
POP-A.vs.POP-NA	NACA	0.691365	2.84e-05	0.00363529
POP-A.vs.POP-NA	RPL41P1	1.20635	2.75e-05	0.00360075
POP-A.vs.POP-NA	RRAS	0.742108	2.8e-05	0.00363049
POP-A.vs.POP-NA	RPS28	0.876589	2.18e-05	0.0031384
POP-A.vs.POP-NA	NSA2	0.786246	2.65e-05	0.00354585
POP-A.vs.POP-NA	HAPLN1	1.41788	3.5e-05	0.00420587
POP-A.vs.POP-NA	FAM107A	1.08239	4.03e-05	0.00459426
POP-A.vs.POP-NA	HCST	1.17569	4.52e-05	0.0049794
POP-A.vs.POP-NA	PBDC1	0.67974	5.02e-05	0.00524629
POP-A.vs.POP-NA	PRRX1	1.35771	3.22e-05	0.00400453
POP-A.vs.POP-NA	RPL37P23	1.28388	3.94e-05	0.0045666
POP-A.vs.POP-NA	PHB2	0.62522	3.38e-05	0.00409365
POP-A.vs.POP-NA	FOSB	2.47654	2.25e-05	0.00319334
POP-A.vs.POP-NA	SAMSN1	0.984574	5.26e-05	0.00535096
POP-A.vs.POP-NA	ACKR3	0.911909	5.21e-05	0.00531514
POP-A.vs.POP-NA	PRR29	0.914195	6.45e-05	0.00596272
POP-A.vs.POP-NA	COL6A5	2.02263	0.00194601	0.0350796
POP-A.vs.POP-NA	LINC01091	0.986993	4.99e-05	0.00524629
POP-A.vs.POP-NA	GLRX5	0.670915	3.36e-05	0.00409365
POP-A.vs.POP-NA	AVPI1	0.742694	3.37e-05	0.00409365
POP-A.vs.POP-NA	KIAA0040	0.646608	4.99e-05	0.00524629
POP-A.vs.POP-NA	BMP5	1.38545	4.94e-05	0.00524629
POP-A.vs.POP-NA	RPSAP47	1.64103	4.25e-05	0.00481415
POP-A.vs.POP-NA	ZNF793	-1.34977	6.04e-05	0.00586247
POP-A.vs.POP-NA	TOMM5	0.656693	5.72e-05	0.0056296
POP-A.vs.POP-NA	TLR7	1.40921	4.89e-05	0.00523207
POP-A.vs.POP-NA	NFKBIA	0.652318	3.34e-05	0.00409365
POP-A.vs.POP-NA	ANO4	1.87119	6.31e-05	0.00590931
POP-A.vs.POP-NA	SERPINF1	0.768848	5.04e-05	0.00524629
POP-A.vs.POP-NA	RPS12P20	-0.939919	9.2e-05	0.0073202
POP-A.vs.POP-NA	CCPG1	0.599035	4.6e-05	0.00502793
POP-A.vs.POP-NA	BCHE	2.90445	0.000110291	0.00793893
POP-A.vs.POP-NA	IRS2	1.0797	3.3e-05	0.00406182
POP-A.vs.POP-NA	RPS15	0.772812	3.74e-05	0.00440303
POP-A.vs.POP-NA	SELK	0.69775	6.69e-05	0.00608365
POP-A.vs.POP-NA	IGKV1D-17	2.12891	3.74e-05	0.00440303
POP-A.vs.POP-NA	FAIM3	0.887178	9.97e-05	0.00754587
POP-A.vs.POP-NA	RASSF2	0.823316	6.11e-05	0.00587764
POP-A.vs.POP-NA	MSR1	1.2197	5.06e-05	0.00524629
POP-A.vs.POP-NA	EIF1AX	0.729174	3.84e-05	0.00449945
POP-A.vs.POP-NA	MSN	0.792631	3.28e-05	0.00405234
POP-A.vs.POP-NA	RPS16	0.77415	4.01e-05	0.00459426
POP-A.vs.POP-NA	ATP6V1G1	0.627981	6.27e-05	0.00590931
POP-A.vs.POP-NA	PLD4	1.08884	6.65e-05	0.00608365
POP-A.vs.POP-NA	COL4A5	-0.961419	7.48e-05	0.00655236
POP-A.vs.POP-NA	F13A1	1.67459	2.48e-05	0.00337366
POP-A.vs.POP-NA	SERPINB8	0.681526	7.76e-05	0.0066605
POP-A.vs.POP-NA	ZNF425	0.634063	0.000691985	0.0202674
POP-A.vs.POP-NA	FLT3	1.13375	9.27e-05	0.00733728
POP-A.vs.POP-NA	RGS10	0.815815	8.07e-05	0.00678986
POP-A.vs.POP-NA	GIMAP4	0.960774	8.25e-05	0.00687571
POP-A.vs.POP-NA	SYNGR3	0.960258	0.000133432	0.00871665
POP-A.vs.POP-NA	RAB3C	1.36905	7.03e-05	0.00627086
POP-A.vs.POP-NA	EFHD1	1.09118	0.000103081	0.00767873
POP-A.vs.POP-NA	TDRD1	4.04999	2.53e-09	9.25e-06
POP-A.vs.POP-NA	NFAM1	0.777592	9.71e-05	0.00744874
POP-A.vs.POP-NA	RPPH1	1.69773	2.68e-05	0.00354585
POP-A.vs.POP-NA	RGMB-AS1	-1.31711	6.69e-05	0.00608365
POP-A.vs.POP-NA	INPP5J	-0.662063	0.000119214	0.00821027
POP-A.vs.POP-NA	S100A11	0.836169	4.43e-05	0.00491434
POP-A.vs.POP-NA	RRAD	1.15962	6.28e-05	0.00590931
POP-A.vs.POP-NA	TMSB10	0.615127	5.14e-05	0.00528219
POP-A.vs.POP-NA	FAM156B	-0.94324	0.000199439	0.0106081
POP-A.vs.POP-NA	ZNF32	0.592231	0.00016149	0.00950659
POP-A.vs.POP-NA	SNRPE	0.665126	9.6e-05	0.00744874
POP-A.vs.POP-NA	MFAP5	1.86802	5.9e-05	0.00578325
POP-A.vs.POP-NA	C11orf96	1.18516	5.98e-05	0.00581701
POP-A.vs.POP-NA	IGLV8-61	2.31773	2.42e-05	0.00337103
POP-A.vs.POP-NA	RPL28	0.64574	6.38e-05	0.00592028
POP-A.vs.POP-NA	SOCS3	1.10883	5.37e-05	0.00541047
POP-A.vs.POP-NA	SCRN1	1.06626	6.26e-05	0.00590931
POP-A.vs.POP-NA	AREG	1.15283	6.57e-05	0.00604843
POP-A.vs.POP-NA	FBLN1	1.22102	5.95e-05	0.00581407
POP-A.vs.POP-NA	CASP4	0.667447	8.46e-05	0.0070146
POP-A.vs.POP-NA	ADAMTSL2	-1.13938	0.000104268	0.00771168
POP-A.vs.POP-NA	HAVCR1P1	-1.15071	7.82e-05	0.0066605
POP-A.vs.POP-NA	POU5F1B	-1.17198	0.000148004	0.00908175
POP-A.vs.POP-NA	TPRG1	0.967214	0.000156166	0.00934467
POP-A.vs.POP-NA	NME1-NME2	0.699286	7.49e-05	0.00655236
POP-A.vs.POP-NA	GJB3	0.87835	6.99e-05	0.00627086
POP-A.vs.POP-NA	GJB4	1.27031	0.000100762	0.00760294
POP-A.vs.POP-NA	OTUD1	0.799668	5.62e-05	0.0055653
POP-A.vs.POP-NA	UPK3BL	-0.64297	0.000152836	0.00920201
POP-A.vs.POP-NA	RPL19P12	-0.742744	0.000256698	0.0118356
POP-A.vs.POP-NA	DNAJB9	0.724558	0.000108908	0.00788753
POP-A.vs.POP-NA	RGCC	0.855471	0.000132029	0.00868326
POP-A.vs.POP-NA	RPL27A	0.710726	7.66e-05	0.00665984
POP-A.vs.POP-NA	HLA-DQB2	1.39021	0.00010454	0.00771168
POP-A.vs.POP-NA	ZNF239	0.669595	0.000171252	0.00979075
POP-A.vs.POP-NA	FKBP1AP2	-0.946977	0.000168127	0.00972175
POP-A.vs.POP-NA	IRS1	0.906901	6.77e-05	0.00611836
POP-A.vs.POP-NA	SIX2	3.2695	5.13e-05	0.00528219
POP-A.vs.POP-NA	SASH3	0.63558	0.000196704	0.0104817
POP-A.vs.POP-NA	SNRPFP1	1.333	0.000119122	0.00821027
POP-A.vs.POP-NA	RPL32	0.838869	7.79e-05	0.0066605
POP-A.vs.POP-NA	RGMB	-1.08522	0.000109125	0.00788753
POP-A.vs.POP-NA	SLC8A1	0.59712	0.000143373	0.00905686
POP-A.vs.POP-NA	PLBD1	0.800553	6.72e-05	0.00609502
POP-A.vs.POP-NA	IFI44L	1.17618	0.000113927	0.00805883
POP-A.vs.POP-NA	HLA-DMB	0.833488	0.000115006	0.00809228
POP-A.vs.POP-NA	TAGAP	0.941252	0.000113726	0.00805883
POP-A.vs.POP-NA	IDO1	1.81767	6.09e-05	0.00587764
POP-A.vs.POP-NA	HCK	0.758615	0.000141436	0.00901765
POP-A.vs.POP-NA	TOMM7	0.645533	0.000107032	0.00781359
POP-A.vs.POP-NA	KRT8	0.631804	7.82e-05	0.0066605
POP-A.vs.POP-NA	RPS21	0.810865	8.22e-05	0.00687571
POP-A.vs.POP-NA	PTGDR	-1.27758	0.000146088	0.00905715
POP-A.vs.POP-NA	SMN1	0.663415	0.00027706	0.0122736
POP-A.vs.POP-NA	HLA-DPA1	1.19551	8.77e-05	0.00714466
POP-A.vs.POP-NA	SNX18P4	-2.65192	4.44e-05	0.00491434
POP-A.vs.POP-NA	CDH19	2.76111	6.35e-05	0.00592028
POP-A.vs.POP-NA	FXYD5	0.96686	8.82e-05	0.00715458
POP-A.vs.POP-NA	CHMP5	0.599164	0.000125477	0.00840758
POP-A.vs.POP-NA	RPS5	0.835239	9.06e-05	0.00727033
POP-A.vs.POP-NA	LINC01355	-0.632373	0.000167156	0.00968476
POP-A.vs.POP-NA	TBX15	2.03647	0.000104764	0.00771168
POP-A.vs.POP-NA	PRF1	0.912022	0.000186793	0.0102333
POP-A.vs.POP-NA	PRDM1	0.683831	9e-05	0.00726322
POP-A.vs.POP-NA	CNN1	1.33197	0.0001216	0.00831106
POP-A.vs.POP-NA	ARHGAP44	-0.754779	0.000146695	0.00907548
POP-A.vs.POP-NA	OR1Q1	-2.3977	0.000106536	0.00781359
POP-A.vs.POP-NA	TRBV28	0.823414	0.000176901	0.00993402
POP-A.vs.POP-NA	KRT86	1.32935	0.000171332	0.00979075
POP-A.vs.POP-NA	BMP2	0.701797	7.82e-05	0.0066605
POP-A.vs.POP-NA	COX16	0.629603	0.000152427	0.00919733
POP-A.vs.POP-NA	RILPL2	0.617741	0.00022803	0.011191
POP-A.vs.POP-NA	S100P	1.03284	9.66e-05	0.00744874
POP-A.vs.POP-NA	NME2	0.688047	0.00011038	0.00793893
POP-A.vs.POP-NA	C1R	0.857695	9.03e-05	0.0072657
POP-A.vs.POP-NA	RHEBP3	-1.01616	0.000227866	0.011191
POP-A.vs.POP-NA	SEMA3F	-0.776869	0.000128102	0.00852097
POP-A.vs.POP-NA	SELENBP1	-0.760496	0.000191367	0.0103676
POP-A.vs.POP-NA	WISP2	2.4071	6.14e-05	0.00587836
POP-A.vs.POP-NA	RAB8B	0.600805	0.00023976	0.011389
POP-A.vs.POP-NA	SEC61B	0.634259	0.000129279	0.00856028
POP-A.vs.POP-NA	RPSAP56	1.73198	9.52e-05	0.00744874
POP-A.vs.POP-NA	SNRPG	0.609496	0.000200296	0.0106248
POP-A.vs.POP-NA	PHLDA2	0.845462	0.000126639	0.00844878
POP-A.vs.POP-NA	ABI3BP	0.91773	0.000113696	0.00805883
POP-A.vs.POP-NA	MTRNR2L8	-1.1242	0.000274801	0.0122736
POP-A.vs.POP-NA	RPL34	0.85684	0.000114573	0.0080813
POP-A.vs.POP-NA	ASPHD2	0.74165	0.000201618	0.0106656
POP-A.vs.POP-NA	NEDD9	0.591881	9.89e-05	0.00752022
POP-A.vs.POP-NA	RGS16	0.997635	0.000182148	0.010112
POP-A.vs.POP-NA	NTRK2	1.50268	7.21e-05	0.00637969
POP-A.vs.POP-NA	PER1	0.907588	8.78e-05	0.00714466
POP-A.vs.POP-NA	RGS13	0.993909	0.000186795	0.0102333
POP-A.vs.POP-NA	LINC00892	1.41922	0.000102918	0.00767873
POP-A.vs.POP-NA	CILP	1.59774	0.000142769	0.00905686
POP-A.vs.POP-NA	NMUR2	2.82098	0.000469846	0.0161222
POP-A.vs.POP-NA	ANXA5	0.660507	0.000108182	0.00787783
POP-A.vs.POP-NA	BTF3	0.649305	0.000144716	0.00905686
POP-A.vs.POP-NA	CCL21	2.32564	7.74e-05	0.0066605
POP-A.vs.POP-NA	CD3E	0.815617	0.000329344	0.0133387
POP-A.vs.POP-NA	EPHA3	1.15228	0.000151762	0.00919733
POP-A.vs.POP-NA	VAT1	0.700674	0.000118834	0.00821027
POP-A.vs.POP-NA	OR1N2	-2.62997	0.000130975	0.00863342
POP-A.vs.POP-NA	GPX4	0.622261	0.000135665	0.0088044
POP-A.vs.POP-NA	DDX43	-1.715	0.000245656	0.0115514
POP-A.vs.POP-NA	AIF1	1.061	0.000206858	0.0108837
POP-A.vs.POP-NA	RPL7AP15	-0.985078	0.000318222	0.0131063
POP-A.vs.POP-NA	IL2RB	0.647361	0.000307709	0.0128731
POP-A.vs.POP-NA	MACC1	0.585084	0.000129219	0.00856028
POP-A.vs.POP-NA	GPSM3	0.605996	0.00029687	0.0126553
POP-A.vs.POP-NA	LYVE1	1.38822	0.000166786	0.00968252
POP-A.vs.POP-NA	PLAUR	0.83601	0.000117468	0.00816714
POP-A.vs.POP-NA	SDPR	0.818666	0.000260085	0.0118874
POP-A.vs.POP-NA	CDC42EP3P1	-0.762499	0.000400576	0.0149214
POP-A.vs.POP-NA	HDAC1P1	-1.00403	0.000277196	0.0122736
POP-A.vs.POP-NA	GPR171	1.30677	0.000194951	0.0104647
POP-A.vs.POP-NA	GPX1	0.637921	0.000154455	0.00926125
POP-A.vs.POP-NA	CXCL3	1.01957	0.000138826	0.0089096
POP-A.vs.POP-NA	ATP5E	0.724386	0.000121299	0.00831106
POP-A.vs.POP-NA	DPT	1.98752	0.000227538	0.011191
POP-A.vs.POP-NA	TNXB	1.10124	0.000111151	0.00797471
POP-A.vs.POP-NA	COMMD6	0.766709	0.000135342	0.0088044
POP-A.vs.POP-NA	TRIM66	-0.617974	0.000160788	0.00949234
POP-A.vs.POP-NA	PERP	0.663512	0.000145868	0.00905715
POP-A.vs.POP-NA	FAU	0.64626	0.000160902	0.00949234
POP-A.vs.POP-NA	EFEMP1	1.34328	0.000186189	0.0102333
POP-A.vs.POP-NA	HLA-DRA	1.22717	0.00014568	0.00905715
POP-A.vs.POP-NA	SNORD4A	0.73149	0.000144843	0.00905686
POP-A.vs.POP-NA	YBX2	-0.946239	0.00018786	0.0102333
POP-A.vs.POP-NA	RPS27A	0.769897	0.000144634	0.00905686
POP-A.vs.POP-NA	CLEC7A	0.869681	0.000281308	0.0122786
POP-A.vs.POP-NA	POLR2J3	-0.630348	0.000161937	0.00950659
POP-A.vs.POP-NA	RPL37	0.739572	0.000149052	0.00908658
POP-A.vs.POP-NA	LINC01134	-0.849875	0.000386712	0.014785
POP-A.vs.POP-NA	C12orf75	0.780249	0.000136515	0.00883896
POP-A.vs.POP-NA	UBA52	0.703996	0.000148868	0.00908658
POP-A.vs.POP-NA	C19orf18	-0.987144	0.000468831	0.0161222
POP-A.vs.POP-NA	SP8	2.24927	0.000250738	0.0116775
POP-A.vs.POP-NA	GRHL1	0.910796	0.000221821	0.0111872
POP-A.vs.POP-NA	MS4A1	1.75908	0.000200482	0.0106248
POP-A.vs.POP-NA	RPL14	0.735049	0.000152358	0.00919733
POP-A.vs.POP-NA	TMEM38B	0.780512	0.000230907	0.0112566
POP-A.vs.POP-NA	KLF6	0.734403	0.00011617	0.00811493
POP-A.vs.POP-NA	SV2B	2.02843	8.73e-05	0.0071421
POP-A.vs.POP-NA	TRBV25-1	0.74437	0.000324472	0.0132516
POP-A.vs.POP-NA	RPS20	0.723834	0.000159527	0.00948745
POP-A.vs.POP-NA	CDH2	1.96893	0.000113686	0.00805883
POP-A.vs.POP-NA	CRISPLD2	0.814834	0.000138434	0.008904
POP-A.vs.POP-NA	KCNK15	2.02416	0.000139561	0.00891753
POP-A.vs.POP-NA	IGLV1-40	1.56688	9.68e-05	0.00744874
POP-A.vs.POP-NA	RDH5	-0.587456	0.000424898	0.015417
POP-A.vs.POP-NA	GTF3A	0.657141	0.000160909	0.00949234
POP-A.vs.POP-NA	PTRHD1	0.65682	0.000280639	0.0122786
POP-A.vs.POP-NA	TCF12	0.599147	0.000190734	0.0103525
POP-A.vs.POP-NA	DNAJA1	0.631026	0.000178263	0.00999128
POP-A.vs.POP-NA	SRD5A3	0.734056	0.000176245	0.00993371
POP-A.vs.POP-NA	CASC21	-1.36031	0.000356012	0.0140804
POP-A.vs.POP-NA	OTX1	1.34093	0.000223465	0.0111908
POP-A.vs.POP-NA	IFT22	0.635694	0.000397086	0.0148849
POP-A.vs.POP-NA	OR1N1	-2.59348	0.000175566	0.00991626
POP-A.vs.POP-NA	ADAMTS4	1.23198	0.000215587	0.0110718
POP-A.vs.POP-NA	UBL5	0.654803	0.00019235	0.0104015
POP-A.vs.POP-NA	EZR-AS1	0.66495	0.000188188	0.0102333
POP-A.vs.POP-NA	MS4A4A	1.35012	0.000216686	0.0111008
POP-A.vs.POP-NA	RPL35	0.759183	0.000170724	0.00979075
POP-A.vs.POP-NA	TMEM64	0.844194	0.000213806	0.0110502
POP-A.vs.POP-NA	CCT8P1	-0.600334	0.000539724	0.0175507
POP-A.vs.POP-NA	GPR158	1.0931	0.000327998	0.0133035
POP-A.vs.POP-NA	GALNT4	0.585114	0.000225281	0.0111908
POP-A.vs.POP-NA	FAM129A	0.728978	0.000236698	0.011389
POP-A.vs.POP-NA	CCL4	1.23758	0.000249965	0.0116775
POP-A.vs.POP-NA	KLRF1	1.56175	0.000204761	0.0108124
POP-A.vs.POP-NA	FOSL1	1.09232	0.000260538	0.0118874
POP-A.vs.POP-NA	FTLP14	-0.683583	0.000578979	0.0183769
POP-A.vs.POP-NA	TDO2	1.44892	0.000178881	0.0100067
POP-A.vs.POP-NA	GNRH1	-0.624143	0.000719029	0.0205863
POP-A.vs.POP-NA	PBX2P1	-0.62483	0.00120248	0.0272902
POP-A.vs.POP-NA	ACAP3	-0.597657	0.000238312	0.011389
POP-A.vs.POP-NA	CXCL14	0.891055	0.000185204	0.0102333
POP-A.vs.POP-NA	RPL30	0.784257	0.000186568	0.0102333
POP-A.vs.POP-NA	NPIPB5	-0.667018	0.000249062	0.0116775
POP-A.vs.POP-NA	CHST1	-0.78002	0.000741716	0.0209669
POP-A.vs.POP-NA	PNMA2	1.22229	0.00026686	0.0120442
POP-A.vs.POP-NA	RPL15P2	0.796462	0.000377674	0.014601
POP-A.vs.POP-NA	AAED1	0.692019	0.000528395	0.0173993
POP-A.vs.POP-NA	PCDHB3	1.03048	0.000391714	0.0147974
POP-A.vs.POP-NA	INSC	-0.630902	0.000911618	0.0233101
POP-A.vs.POP-NA	RPL9	0.807985	0.000196661	0.0104817
POP-A.vs.POP-NA	CALML6	-1.1604	0.000337203	0.0134701
POP-A.vs.POP-NA	C22orf15	-0.689957	0.000608304	0.0190408
POP-A.vs.POP-NA	HLA-DQA2	1.38025	0.000291018	0.0124971
POP-A.vs.POP-NA	CD4	0.862573	0.000224568	0.0111908
POP-A.vs.POP-NA	KRT8P1	-1.37602	0.00021574	0.0110718
POP-A.vs.POP-NA	HERC5	0.845011	0.000478868	0.0163549
POP-A.vs.POP-NA	PDE6A	-0.983177	0.00039416	0.0148132
POP-A.vs.POP-NA	PTK7	-1.03844	0.000314722	0.0130358
POP-A.vs.POP-NA	TNFSF8	0.745647	0.000535171	0.0174961
POP-A.vs.POP-NA	CX3CL1	0.957526	0.000237258	0.011389
POP-A.vs.POP-NA	IFNK	-0.610184	0.000884495	0.0229379
POP-A.vs.POP-NA	SULT2B1	0.940984	0.000300256	0.0127069
POP-A.vs.POP-NA	CDKN2A	1.19916	0.000238419	0.011389
POP-A.vs.POP-NA	TMEM72	-1.21113	0.000419235	0.0153226
POP-A.vs.POP-NA	NDUFS5	0.622952	0.000213694	0.0110502
POP-A.vs.POP-NA	RPS14	0.770399	0.000219711	0.0111149
POP-A.vs.POP-NA	PRSS35	2.29946	0.000162453	0.00950659
POP-A.vs.POP-NA	ZNF439	-0.831515	0.000615188	0.0191311
POP-A.vs.POP-NA	EIF4BP6	0.829084	0.000303721	0.0128115
POP-A.vs.POP-NA	KLRD1	0.921985	0.000517297	0.0172407
POP-A.vs.POP-NA	RN7SKP255	0.977243	0.000193175	0.0104268
POP-A.vs.POP-NA	IKZF3	0.822043	0.000269074	0.012088
POP-A.vs.POP-NA	SOD3	1.08432	0.000225874	0.0111908
POP-A.vs.POP-NA	ARHGDIB	0.761498	0.000214992	0.0110718
POP-A.vs.POP-NA	MRPL50	0.604728	0.000400222	0.0149214
POP-A.vs.POP-NA	RPS10P3	1.1502	0.000317783	0.0131063
POP-A.vs.POP-NA	ATG10	0.731526	0.000225403	0.0111908
POP-A.vs.POP-NA	MSH4	-1.00051	0.000497219	0.0168829
POP-A.vs.POP-NA	CXCL2	1.15186	0.000277409	0.0122736
POP-A.vs.POP-NA	LYZ	1.29621	0.000136917	0.00884536
POP-A.vs.POP-NA	WDR49	1.68054	0.000151686	0.00919733
POP-A.vs.POP-NA	RPL13A	0.705328	0.000237035	0.011389
POP-A.vs.POP-NA	RNF39	0.596111	0.00045105	0.0158927
POP-A.vs.POP-NA	ANKRD31	1.08254	0.000435969	0.01563
POP-A.vs.POP-NA	LINC01140	0.756111	0.000874872	0.0227896
POP-A.vs.POP-NA	AIM2	1.20369	0.000277181	0.0122736
POP-A.vs.POP-NA	CD14	0.790908	0.000281726	0.0122786
POP-A.vs.POP-NA	HES6	-0.725668	0.000436233	0.01563
POP-A.vs.POP-NA	EEF1B2	0.75587	0.000251634	0.011687
POP-A.vs.POP-NA	OR1L8	-2.34281	0.000276041	0.0122736
POP-A.vs.POP-NA	LY6G5B	-0.635982	0.00043616	0.01563
POP-A.vs.POP-NA	TYROBP	1.17158	0.000299385	0.0126885
POP-A.vs.POP-NA	IGHV3-73	-2.91525	0.000156668	0.00935552
POP-A.vs.POP-NA	SFRP2	3.14043	0.000160043	0.00949234
POP-A.vs.POP-NA	BLVRB	0.594696	0.000304044	0.0128115
POP-A.vs.POP-NA	TCL1A	3.14748	0.000139296	0.00891753
POP-A.vs.POP-NA	DKK4	4.70444	8.17e-09	1.83e-05
POP-A.vs.POP-NA	MEGF11	-0.771602	0.000389871	0.0147974
POP-A.vs.POP-NA	TSHR	-0.757908	0.000622274	0.0192898
POP-A.vs.POP-NA	RPL36A-HNRNPH2	0.739607	0.000260178	0.0118874
POP-A.vs.POP-NA	RSL1D1	0.605534	0.000314261	0.0130351
POP-A.vs.POP-NA	VENTX	-1.63045	0.00288805	0.0425356
POP-A.vs.POP-NA	LINC00239	1.25015	0.000403509	0.0149529
POP-A.vs.POP-NA	DOCK9-AS2	0.854777	0.000657298	0.0198195
POP-A.vs.POP-NA	LGALS1	0.893785	0.000280787	0.0122786
POP-A.vs.POP-NA	PIK3CG	0.734815	0.000412254	0.0151697
POP-A.vs.POP-NA	XKR4	1.92313	0.000289864	0.0124971
POP-A.vs.POP-NA	COL7A1	-0.925493	0.000335984	0.0134573
POP-A.vs.POP-NA	EEF1A1	0.698005	0.000268765	0.012088
POP-A.vs.POP-NA	GOLGA8K	-1.11146	0.000398004	0.0148937
POP-A.vs.POP-NA	C9orf129	-0.739019	0.00068566	0.0201683
POP-A.vs.POP-NA	C1orf95	-1.99797	0.000233503	0.0113156
POP-A.vs.POP-NA	RN7SL5P	2.14963	0.000196665	0.0104817
POP-A.vs.POP-NA	MTND6P4	-0.665946	0.00096801	0.0241391
POP-A.vs.POP-NA	RPS15A	0.842106	0.000299172	0.0126885
POP-A.vs.POP-NA	SRPX2	-0.590264	0.000793766	0.0216977
POP-A.vs.POP-NA	MS4A7	1.00702	0.000347836	0.0138381
POP-A.vs.POP-NA	MAL	1.42087	0.00037003	0.0143687
POP-A.vs.POP-NA	GBP2	0.652359	0.00025494	0.011798
POP-A.vs.POP-NA	CD2	0.808396	0.000518975	0.0172407
POP-A.vs.POP-NA	RPL15P3	0.693324	0.000334241	0.0134253
POP-A.vs.POP-NA	CICP13	-1.39074	0.00033128	0.0133953
POP-A.vs.POP-NA	FYB	0.670746	0.000393344	0.0148016
POP-A.vs.POP-NA	CWH43	-0.969796	0.000571151	0.0182453
POP-A.vs.POP-NA	RRAGD	1.10453	0.000349418	0.0138821
POP-A.vs.POP-NA	G0S2	1.25798	0.000384005	0.0147157
POP-A.vs.POP-NA	MPEG1	0.837532	0.00030483	0.0128143
POP-A.vs.POP-NA	RNU11	1.12584	0.000485744	0.0165703
POP-A.vs.POP-NA	PLCE1-AS2	-0.922651	0.00051852	0.0172407
POP-A.vs.POP-NA	MEF2C	0.727849	0.000425009	0.015417
POP-A.vs.POP-NA	GPT	-0.887423	0.000434174	0.0156137
POP-A.vs.POP-NA	S100A6	0.750729	0.000298794	0.0126885
POP-A.vs.POP-NA	ENAM	1.62864	0.000208689	0.0109277
POP-A.vs.POP-NA	PTP4A1	0.586065	0.000304988	0.0128143
POP-A.vs.POP-NA	CD3G	0.947336	0.000666574	0.0199432
POP-A.vs.POP-NA	SHH	0.712684	0.000289149	0.0124971
POP-A.vs.POP-NA	ADGB	-1.07778	0.000589267	0.0185823
POP-A.vs.POP-NA	LDHAL6A	-0.767713	0.00103119	0.0251351
POP-A.vs.POP-NA	IRAK2	0.808529	0.00042439	0.015417
POP-A.vs.POP-NA	SCARNA2	0.606792	0.000274268	0.0122736
POP-A.vs.POP-NA	RPL19	0.625693	0.000356485	0.0140804
POP-A.vs.POP-NA	RPL21P39	1.82499	0.000218856	0.0111145
POP-A.vs.POP-NA	RPL36A	0.720248	0.000333185	0.0134198
POP-A.vs.POP-NA	PAK1IP1	0.631328	0.000613217	0.0191309
POP-A.vs.POP-NA	RASD1	1.11932	0.000363731	0.0142186
POP-A.vs.POP-NA	IRAK3	0.80934	0.000441387	0.0157759
POP-A.vs.POP-NA	CD52	0.961528	0.000505159	0.0170364
POP-A.vs.POP-NA	HSPA13	0.707355	0.00045767	0.0159511
POP-A.vs.POP-NA	NCKAP1L	0.689994	0.000390352	0.0147974
POP-A.vs.POP-NA	SATB2-AS1	-0.945759	0.000415515	0.015243
POP-A.vs.POP-NA	RPS4X	0.812254	0.000340294	0.0135565
POP-A.vs.POP-NA	MAFF	0.772894	0.000323782	0.013242
POP-A.vs.POP-NA	CCL2	1.18904	0.000469725	0.0161222
POP-A.vs.POP-NA	PRNP	0.896278	0.000419257	0.0153226
POP-A.vs.POP-NA	MYBPC1	1.3512	0.000502177	0.0169723
POP-A.vs.POP-NA	SLC2A3P4	-0.64745	0.00125678	0.0278017
POP-A.vs.POP-NA	DPP4	1.47747	0.000208606	0.0109277
POP-A.vs.POP-NA	SERPINB5	1.42838	0.000245021	0.0115514
POP-A.vs.POP-NA	RPS12	0.732697	0.00035682	0.0140804
POP-A.vs.POP-NA	NRP2	0.75573	0.000379398	0.014601
POP-A.vs.POP-NA	ANKRD20A3	-1.63836	0.000646103	0.0197062
POP-A.vs.POP-NA	ZNF683	1.45037	0.000388343	0.0147974
POP-A.vs.POP-NA	RPS18	0.773316	0.000367789	0.0143197
POP-A.vs.POP-NA	AMIGO2	1.00123	0.000477138	0.0163149
POP-A.vs.POP-NA	C11orf1	0.734203	0.000600703	0.0188817
POP-A.vs.POP-NA	RNASE3	-1.86434	0.000529928	0.0174261
POP-A.vs.POP-NA	TRDC	1.5471	0.000379479	0.014601
POP-A.vs.POP-NA	PPM1N	0.828245	0.000675106	0.0200751
POP-A.vs.POP-NA	IGKV6-21	1.94406	0.000234906	0.0113568
POP-A.vs.POP-NA	FAM26F	1.41264	0.000509935	0.0171381
POP-A.vs.POP-NA	SPRED1	0.63691	0.000357381	0.0140835
POP-A.vs.POP-NA	OR1J1	-2.39744	0.00033166	0.0133953
POP-A.vs.POP-NA	CHL1-AS1	1.37125	0.000587553	0.0185823
POP-A.vs.POP-NA	MLF1	1.33135	0.000590819	0.0186111
POP-A.vs.POP-NA	APOE	1.21802	0.000392698	0.0148007
POP-A.vs.POP-NA	CCL20	1.17958	0.000448508	0.0158885
POP-A.vs.POP-NA	KRT18P63	-0.602724	0.00126743	0.0279534
POP-A.vs.POP-NA	LAMC2	0.633996	0.000408086	0.0150461
POP-A.vs.POP-NA	CTSE	1.5183	0.000264132	0.011958
POP-A.vs.POP-NA	MYH11	0.61522	0.000323096	0.0132324
POP-A.vs.POP-NA	BZW1P2	0.710604	0.000767373	0.0213191
POP-A.vs.POP-NA	C3AR1	1.02262	0.000578175	0.0183714
POP-A.vs.POP-NA	RPL31	0.705214	0.000420122	0.015335
POP-A.vs.POP-NA	CYSLTR2	1.10447	0.000554076	0.0178386
POP-A.vs.POP-NA	CXCR4	1.0188	0.000451355	0.0158927
POP-A.vs.POP-NA	TMEM99	0.663379	0.00115382	0.0266135
POP-A.vs.POP-NA	CADM1	0.833582	0.000880004	0.0228621
POP-A.vs.POP-NA	LRMP	0.759686	0.000686756	0.0201683
POP-A.vs.POP-NA	RPL23A	0.662335	0.000459639	0.0159975
POP-A.vs.POP-NA	RN7SL47P	-0.8978	0.000761274	0.0212727
POP-A.vs.POP-NA	RPL24	0.695692	0.000444276	0.0158111
POP-A.vs.POP-NA	A2M	0.79918	0.000442621	0.0158007
POP-A.vs.POP-NA	AHNAK2	1.14178	0.000465768	0.0161222
POP-A.vs.POP-NA	IGLV2-18	1.76904	0.000282189	0.0122805
POP-A.vs.POP-NA	SLC22A1	-0.744522	0.00110099	0.0259483
POP-A.vs.POP-NA	MYADM	0.613232	0.000390947	0.0147974
POP-A.vs.POP-NA	TMEM225	-2.54451	0.000280936	0.0122786
POP-A.vs.POP-NA	TPT1	0.671634	0.000468213	0.0161222
POP-A.vs.POP-NA	GJC2	1.17717	0.0005721	0.0182453
POP-A.vs.POP-NA	ZNF471	-1.15834	0.000914449	0.0233315
POP-A.vs.POP-NA	GBP4	0.93423	0.00054468	0.0176137
POP-A.vs.POP-NA	ARMC2	-0.672442	0.00130714	0.0284253
POP-A.vs.POP-NA	PLK3	0.662184	0.00047303	0.0161934
POP-A.vs.POP-NA	CAPG	0.632027	0.000462501	0.0160588
POP-A.vs.POP-NA	RN7SL4P	1.15532	0.000444128	0.0158111
POP-A.vs.POP-NA	D2HGDH	-0.629303	0.000535651	0.0174961
POP-A.vs.POP-NA	PTCHD1	1.55908	0.000420709	0.0153372
POP-A.vs.POP-NA	BHLHE41	0.902452	0.000467412	0.0161222
POP-A.vs.POP-NA	RN7SKP71	0.797927	0.000429095	0.0154882
POP-A.vs.POP-NA	TIMP1	0.79917	0.000450248	0.0158927
POP-A.vs.POP-NA	IFIT1	1.05813	0.000659584	0.0198358
POP-A.vs.POP-NA	JUN	0.694036	0.000388713	0.0147974
POP-A.vs.POP-NA	LTB	0.775892	0.00077327	0.0213824
POP-A.vs.POP-NA	TNFRSF13C	1.06009	0.000669305	0.0199432
POP-A.vs.POP-NA	MRPS21	0.839866	0.000541757	0.0175926
POP-A.vs.POP-NA	CRISPLD1	2.03638	0.000290515	0.0124971
POP-A.vs.POP-NA	C1S	0.733104	0.00045531	0.0159228
POP-A.vs.POP-NA	RPL35P1	0.831165	0.000892483	0.0230939
POP-A.vs.POP-NA	C1QB	1.1732	0.000588892	0.0185823
POP-A.vs.POP-NA	FHL1	0.852163	0.000535258	0.0174961
POP-A.vs.POP-NA	CD74	0.841214	0.000496601	0.0168816
POP-A.vs.POP-NA	MEX3A	-0.76355	0.00122236	0.0274379
POP-A.vs.POP-NA	ABLIM3	0.820967	0.000712737	0.0205253
POP-A.vs.POP-NA	RPL35A	0.731224	0.000538689	0.0175507
POP-A.vs.POP-NA	PTGES	1.10192	0.000654742	0.019792
POP-A.vs.POP-NA	P2RY10	1.11393	0.000750535	0.0210937
POP-A.vs.POP-NA	IGLV1-51	1.36721	0.000336123	0.0134573
POP-A.vs.POP-NA	KLHDC7B	1.16455	0.000860975	0.0225594
POP-A.vs.POP-NA	SF3B6	0.621975	0.000679248	0.0201469
POP-A.vs.POP-NA	CYTIP	0.690599	0.000739545	0.0209461
POP-A.vs.POP-NA	HOXA10-HOXA9	-0.820256	0.000947967	0.0238634
POP-A.vs.POP-NA	NDUFA4	0.65023	0.000527546	0.0173993
POP-A.vs.POP-NA	COX7C	0.623762	0.000544367	0.0176137
POP-A.vs.POP-NA	WFDC13	-1.25544	0.000902631	0.0232022
POP-A.vs.POP-NA	FER1L5	-0.65382	0.00159137	0.0318722
POP-A.vs.POP-NA	IL1B	1.21529	0.000719192	0.0205863
POP-A.vs.POP-NA	ZNF528-AS1	-0.923021	0.00121756	0.0274147
POP-A.vs.POP-NA	RELN	1.89507	0.000517984	0.0172407
POP-A.vs.POP-NA	AXL	0.666308	0.000647179	0.0197062
POP-A.vs.POP-NA	HLA-DQA1	1.34255	0.000362547	0.0142016
POP-A.vs.POP-NA	GPR137C	-0.734286	0.00189142	0.0346062
POP-A.vs.POP-NA	GIMAP1	0.612205	0.00163292	0.0321746
POP-A.vs.POP-NA	DEFB1	1.40661	0.000708168	0.0204746
POP-A.vs.POP-NA	GTF2H2	0.703509	0.00080571	0.0218657
POP-A.vs.POP-NA	TRBC2	0.697673	0.000869565	0.0227121
POP-A.vs.POP-NA	FMN2	-1.85003	0.000805192	0.0218657
POP-A.vs.POP-NA	CD200R1	0.978926	0.00114856	0.0265342
POP-A.vs.POP-NA	PDE6G	1.30779	0.00098617	0.0244119
POP-A.vs.POP-NA	HPDL	0.781155	0.000721201	0.0205863
POP-A.vs.POP-NA	GIMAP7	0.723679	0.00111238	0.0260486
POP-A.vs.POP-NA	P2RY13	1.0489	0.000860363	0.0225594
POP-A.vs.POP-NA	TMOD2	0.722763	0.000902185	0.0232022
POP-A.vs.POP-NA	FBLN2	1.28056	0.000693033	0.0202778
POP-A.vs.POP-NA	MAFB	0.784262	0.000729688	0.0207677
POP-A.vs.POP-NA	THEMIS2	0.623192	0.000702643	0.0204163
POP-A.vs.POP-NA	RPS25	0.653665	0.000646646	0.0197062
POP-A.vs.POP-NA	RPS5P2	-0.711566	0.00197159	0.0351998
POP-A.vs.POP-NA	SPI1	0.626592	0.0010552	0.0254219
POP-A.vs.POP-NA	GZMM	0.948232	0.00138712	0.0294304
POP-A.vs.POP-NA	CRYM-AS1	-0.623819	0.00130965	0.0284336
POP-A.vs.POP-NA	NOP56P3	-0.733908	0.00149299	0.0307669
POP-A.vs.POP-NA	C1QA	1.10847	0.000717459	0.0205863
POP-A.vs.POP-NA	CRYZ	0.615592	0.000768659	0.0213191
POP-A.vs.POP-NA	SLCO1B1	1.77006	0.000668611	0.0199432
POP-A.vs.POP-NA	PKD1L3	-0.839913	0.00134818	0.0289046
POP-A.vs.POP-NA	TSPAN8	0.68214	0.000648552	0.0197275
POP-A.vs.POP-NA	DIO3	1.49576	0.000781456	0.0215045
POP-A.vs.POP-NA	UCP3	-0.604276	0.00204269	0.0359577
POP-A.vs.POP-NA	P2RY14	1.00704	0.00106573	0.02555
POP-A.vs.POP-NA	CD48	0.809932	0.00108176	0.0257202
POP-A.vs.POP-NA	ELFN1-AS1	1.03516	0.000985048	0.0244119
POP-A.vs.POP-NA	ZNF423	-0.705043	0.00173119	0.0329332
POP-A.vs.POP-NA	KBTBD8	0.740418	0.00106659	0.02555
POP-A.vs.POP-NA	ANO9	-0.607829	0.000736022	0.0209072
POP-A.vs.POP-NA	RPS3A	0.744021	0.000688221	0.0201774
POP-A.vs.POP-NA	JPH3	-0.747544	0.00146524	0.0304097
POP-A.vs.POP-NA	HAND2-AS1	1.78013	0.000965322	0.0241391
POP-A.vs.POP-NA	TPI1P3	-0.679626	0.00176159	0.0332724
POP-A.vs.POP-NA	NPM1	0.650639	0.000719656	0.0205863
POP-A.vs.POP-NA	DLX3	2.20165	0.000782091	0.0215045
POP-A.vs.POP-NA	RPL38	0.627078	0.000681432	0.0201469
POP-A.vs.POP-NA	IL7R	0.823154	0.000718146	0.0205863
POP-A.vs.POP-NA	EGR2	1.0152	0.000862337	0.0225637
POP-A.vs.POP-NA	SLC22A11	-1.65238	0.000584083	0.0184987
POP-A.vs.POP-NA	C11orf16	-0.835902	0.0014564	0.0303123
POP-A.vs.POP-NA	OSR2	1.45722	0.000967746	0.0241391
POP-A.vs.POP-NA	MYL12B	0.617103	0.000685974	0.0201683
POP-A.vs.POP-NA	FAM198B	0.87563	0.000815056	0.0219815
POP-A.vs.POP-NA	DAD1	0.600366	0.00073775	0.0209163
POP-A.vs.POP-NA	CLIC2	0.877101	0.00107513	0.0256515
POP-A.vs.POP-NA	LINC01239	-2.25878	0.000897807	0.0231802
POP-A.vs.POP-NA	ABHD2	0.635408	0.000681139	0.0201469
POP-A.vs.POP-NA	CYP1B1	0.853221	0.00089346	0.0230939
POP-A.vs.POP-NA	ACTG2	1.12249	0.000842772	0.0223726
POP-A.vs.POP-NA	EML1	0.665904	0.00122651	0.0274651
POP-A.vs.POP-NA	HMGB1P41	-0.744826	0.00167365	0.0323872
POP-A.vs.POP-NA	IFI30	0.744772	0.000651479	0.0197477
POP-A.vs.POP-NA	MAGEB17	-2.34636	0.000620624	0.0192591
POP-A.vs.POP-NA	EN2	2.56622	0.000432237	0.0155632
POP-A.vs.POP-NA	SPDYE2B	-0.754064	0.00108517	0.0257338
POP-A.vs.POP-NA	PLP1	1.27863	0.00124242	0.0276862
POP-A.vs.POP-NA	SLCO1B7	1.94307	0.000467958	0.0161222
POP-A.vs.POP-NA	CD96	0.707129	0.00146891	0.0304291
POP-A.vs.POP-NA	MT1A	1.30175	0.000973227	0.0242278
POP-A.vs.POP-NA	RPS6	0.615701	0.000790008	0.021661
POP-A.vs.POP-NA	KRT18P28	0.855546	0.000967594	0.0241391
POP-A.vs.POP-NA	CEACAM16	-0.850521	0.00127217	0.028025
POP-A.vs.POP-NA	WAS	0.630377	0.00147961	0.0305776
POP-A.vs.POP-NA	RSL24D1	0.644834	0.000810629	0.0219381
POP-A.vs.POP-NA	RN7SL838P	-0.990929	0.00145499	0.0303046
POP-A.vs.POP-NA	PLA2G16	1.03175	0.000881911	0.0228913
POP-A.vs.POP-NA	ITK	0.694449	0.00130733	0.0284253
POP-A.vs.POP-NA	LRRC46	-0.712846	0.00166245	0.0323264
POP-A.vs.POP-NA	LILRA5	1.34507	0.00101595	0.0248827
POP-A.vs.POP-NA	AKNAD1	0.956753	0.00103986	0.0252409
POP-A.vs.POP-NA	HAVCR2	0.720794	0.00145112	0.0302645
POP-A.vs.POP-NA	TWISTNB	0.62388	0.00103592	0.0251871
POP-A.vs.POP-NA	MFAP4	0.800698	0.000803933	0.0218657
POP-A.vs.POP-NA	KRT18P68	1.02391	0.000837882	0.0223726
POP-A.vs.POP-NA	FAM65C	-0.665694	0.00145971	0.0303382
POP-A.vs.POP-NA	RHOH	0.734514	0.00120833	0.0273311
POP-A.vs.POP-NA	OR1J2	-2.30311	0.000768774	0.0213191
POP-A.vs.POP-NA	NPIPB8	-0.989646	0.00140151	0.0295705
POP-A.vs.POP-NA	FHL5	1.28739	0.000929207	0.0235536
POP-A.vs.POP-NA	EMP3	0.588276	0.00164316	0.0322082
POP-A.vs.POP-NA	C12orf60	1.05814	0.00112424	0.0261615
POP-A.vs.POP-NA	SULT1A3	-0.892883	0.00150534	0.0309124
POP-A.vs.POP-NA	TCEAL8	0.634258	0.00119695	0.0272424
POP-A.vs.POP-NA	BTBD11	0.851107	0.00131881	0.0285899
POP-A.vs.POP-NA	RNF225	1.35477	0.000959477	0.0240495
POP-A.vs.POP-NA	HRASLS5	1.9563	0.000849917	0.0224398
POP-A.vs.POP-NA	CTSV	0.798844	0.00124377	0.0276862
POP-A.vs.POP-NA	DUSP10	0.725685	0.00104176	0.0252662
POP-A.vs.POP-NA	SGK1	0.87797	0.000755259	0.0211517
POP-A.vs.POP-NA	RPS19	0.656075	0.000854104	0.02253
POP-A.vs.POP-NA	OR8D4	-2.54219	0.000534605	0.0174961
POP-A.vs.POP-NA	HTR1D	1.33614	0.00101129	0.0248157
POP-A.vs.POP-NA	EIF3E	0.648423	0.000941931	0.0237319
POP-A.vs.POP-NA	UNC5B-AS1	-0.843783	0.001741	0.0330124
POP-A.vs.POP-NA	HOMER1	0.642681	0.00141408	0.0297282
POP-A.vs.POP-NA	SUCNR1	1.8804	0.00112803	0.0261813
POP-A.vs.POP-NA	SNORA72	0.730644	0.00090382	0.0232124
POP-A.vs.POP-NA	MS4A6A	0.781021	0.00113728	0.0263152
POP-A.vs.POP-NA	CA3	-0.733258	0.00217229	0.0371141
POP-A.vs.POP-NA	FLNC	0.9853	0.000919313	0.0233637
POP-A.vs.POP-NA	YBX1P4	-0.812863	0.00158066	0.0318303
POP-A.vs.POP-NA	IL2RG	0.849001	0.000799244	0.0217915
POP-A.vs.POP-NA	TEAD2	-0.783677	0.00160683	0.0320361
POP-A.vs.POP-NA	LINC00493	0.590837	0.00141162	0.029698
POP-A.vs.POP-NA	RHPN1-AS1	-0.795814	0.00184008	0.0340508
POP-A.vs.POP-NA	LINC01290	-0.719381	0.00198669	0.0353955
POP-A.vs.POP-NA	TXNIP	0.637428	0.000815245	0.0219815
POP-A.vs.POP-NA	CPVL	0.641198	0.00135429	0.0289932
POP-A.vs.POP-NA	ZNF385A	0.666557	0.00183165	0.0339378
POP-A.vs.POP-NA	CTLA4	0.861196	0.00135317	0.0289903
POP-A.vs.POP-NA	CD79A	1.36523	0.000695683	0.0202943
POP-A.vs.POP-NA	ICOS	0.930932	0.00164118	0.0322082
POP-A.vs.POP-NA	C6orf163	-0.614516	0.00192898	0.0348998
POP-A.vs.POP-NA	LDHAL6EP	-1.40658	0.00127476	0.0280304
POP-A.vs.POP-NA	SEMA3D	1.23332	0.00126506	0.0279221
POP-A.vs.POP-NA	CHST11	0.592593	0.00147199	0.0304415
POP-A.vs.POP-NA	IKZF1	0.649295	0.00100945	0.0247914
POP-A.vs.POP-NA	LINC00605	1.72014	0.00054821	0.0176692
POP-A.vs.POP-NA	CEBPD	0.644762	0.000765414	0.0213191
POP-A.vs.POP-NA	RPS7	0.731528	0.000966843	0.0241391
POP-A.vs.POP-NA	TGM1	-0.735532	0.00189984	0.0346996
POP-A.vs.POP-NA	GPR133	0.991192	0.00144589	0.0302014
POP-A.vs.POP-NA	ARAP3	-0.611614	0.00160986	0.0320629
POP-A.vs.POP-NA	RPL22L1	0.762029	0.00117563	0.0269179
POP-A.vs.POP-NA	SPATA31E1	-1.52418	0.00181331	0.0337534
POP-A.vs.POP-NA	DMKN	0.979883	0.00105602	0.0254219
POP-A.vs.POP-NA	DPYSL2	0.716628	0.000941219	0.0237319
POP-A.vs.POP-NA	MIR219A2	-0.767212	0.00215703	0.0369212
POP-A.vs.POP-NA	ENPP7P11	-0.626107	0.00229197	0.0380921
POP-A.vs.POP-NA	TIMP3	0.939611	0.000972368	0.0242271
POP-A.vs.POP-NA	LINC00593	-2.13319	0.000643522	0.0196769
POP-A.vs.POP-NA	CXorf65	1.01429	0.00130192	0.0283588
POP-A.vs.POP-NA	CD180	0.932996	0.00155463	0.0315969
POP-A.vs.POP-NA	CCDC69	0.700747	0.00115307	0.0266135
POP-A.vs.POP-NA	OBSCN	-0.697451	0.001251	0.0277376
POP-A.vs.POP-NA	SAMD11P1	-0.637984	0.00260614	0.0406685
POP-A.vs.POP-NA	CSF1R	0.58783	0.00110614	0.0259859
POP-A.vs.POP-NA	BLVRA	0.765072	0.00142806	0.0299144
POP-A.vs.POP-NA	NAP1L3	1.36645	0.00116149	0.0267271
POP-A.vs.POP-NA	RASSF9	1.13184	0.00159063	0.0318722
POP-A.vs.POP-NA	FAM216B	1.4456	0.000665319	0.0199287
POP-A.vs.POP-NA	C20orf144	-0.664852	0.00224121	0.037634
POP-A.vs.POP-NA	ADAM32	0.620838	0.00142519	0.0298758
POP-A.vs.POP-NA	TIMP4	0.841592	0.00149147	0.0307574
POP-A.vs.POP-NA	RPL23	0.646433	0.00107176	0.0256339
POP-A.vs.POP-NA	SLC6A20	1.21478	0.00122836	0.0274651
POP-A.vs.POP-NA	RPL3P4	0.59075	0.00118002	0.0269579
POP-A.vs.POP-NA	RANP4	-1.05186	0.0017562	0.0332358
POP-A.vs.POP-NA	PFDN4	0.585665	0.00196245	0.0351567
POP-A.vs.POP-NA	TXN	0.698239	0.000964133	0.0241391
POP-A.vs.POP-NA	GATA3	0.744852	0.00237908	0.0385495
POP-A.vs.POP-NA	ITLN2	-1.44938	0.00139852	0.0295549
POP-A.vs.POP-NA	NEFL	-2.43943	0.000527384	0.0173993
POP-A.vs.POP-NA	IL1RN	1.23943	0.00131406	0.028508
POP-A.vs.POP-NA	SULT1A2	-0.706175	0.00264998	0.0410064
POP-A.vs.POP-NA	TNFRSF25	-0.674016	0.00130862	0.0284323
POP-A.vs.POP-NA	PIM1	0.65865	0.00100369	0.024733
POP-A.vs.POP-NA	CST7	0.721204	0.00288933	0.0425356
POP-A.vs.POP-NA	IL32	0.716376	0.00105592	0.0254219
POP-A.vs.POP-NA	PEG10	1.41869	0.00149077	0.0307574
POP-A.vs.POP-NA	EIF4BP3	0.603121	0.00167259	0.0323872
POP-A.vs.POP-NA	SPN	0.657224	0.00176917	0.0333299
POP-A.vs.POP-NA	CSMD2	-0.79923	0.00235864	0.0383702
POP-A.vs.POP-NA	ZEB2	0.614722	0.0010757	0.0256515
POP-A.vs.POP-NA	PAX9	0.724059	0.0016857	0.0325555
POP-A.vs.POP-NA	ADH1A	-0.875516	0.00251652	0.0396786
POP-A.vs.POP-NA	RN7SL105P	-1.12138	0.00190031	0.0346996
POP-A.vs.POP-NA	DUSP6	0.658526	0.00108572	0.0257338
POP-A.vs.POP-NA	PRDX3P2	-0.717968	0.00377404	0.0491276
POP-A.vs.POP-NA	KRT8P31	-1.16668	0.0017642	0.0332794
POP-A.vs.POP-NA	TERC	0.686756	0.00108158	0.0257202
POP-A.vs.POP-NA	IL1A	1.04219	0.00137207	0.0292273
POP-A.vs.POP-NA	MTND1P3	-0.99946	0.00210251	0.036427
POP-A.vs.POP-NA	DPP6	1.18035	0.00140357	0.0295795
POP-A.vs.POP-NA	KCNIP2	-0.708736	0.00180274	0.0336794
POP-A.vs.POP-NA	ASIC2	-1.66847	0.000845873	0.0223938
POP-A.vs.POP-NA	MUC17	2.00068	0.00109772	0.0258921
POP-A.vs.POP-NA	POLR2K	0.669313	0.00162094	0.0321093
POP-A.vs.POP-NA	ITGB2	0.626836	0.00122589	0.0274651
POP-A.vs.POP-NA	RN7SL23P	-0.845571	0.00305598	0.0437922
POP-A.vs.POP-NA	RPL36	0.621118	0.00122238	0.0274379
POP-A.vs.POP-NA	GREB1	-0.921734	0.00248695	0.0395355
POP-A.vs.POP-NA	SPTSSB	1.02065	0.0020807	0.0362466
POP-A.vs.POP-NA	CROCCP2	-0.597281	0.00146793	0.0304291
POP-A.vs.POP-NA	IGJ	1.4664	0.000900699	0.0232022
POP-A.vs.POP-NA	RPL7AP65	-0.683177	0.00283176	0.0422105
POP-A.vs.POP-NA	PAX5	1.67695	0.000918377	0.023363
POP-A.vs.POP-NA	ERVMER34-1	1.20001	0.00156622	0.0316507
POP-A.vs.POP-NA	HMSD	0.654607	0.00239726	0.0387181
POP-A.vs.POP-NA	HNRNPA1P26	-0.830955	0.00207026	0.0361782
POP-A.vs.POP-NA	DSG4	0.774825	0.00204287	0.0359577
POP-A.vs.POP-NA	CPA6	-1.11552	0.00214798	0.0368959
POP-A.vs.POP-NA	LMO4	0.653015	0.00121108	0.027351
POP-A.vs.POP-NA	LRRC71	-0.859521	0.00281057	0.0421095
POP-A.vs.POP-NA	CD40LG	1.05539	0.0016622	0.0323264
POP-A.vs.POP-NA	ZNF682	-0.786137	0.00272796	0.0415966
POP-A.vs.POP-NA	RN7SL49P	-0.752026	0.0028268	0.0421587
POP-A.vs.POP-NA	FBLN5	0.765787	0.00187486	0.0344348
POP-A.vs.POP-NA	OR51E1	1.56977	0.00147135	0.0304415
POP-A.vs.POP-NA	DMBX1	1.78644	0.00109449	0.0258675
POP-A.vs.POP-NA	RNF138P1	-0.723378	0.00271203	0.0415717
POP-A.vs.POP-NA	RPS26	0.674904	0.000986473	0.0244119
POP-A.vs.POP-NA	HLF	0.90927	0.00187616	0.0344348
POP-A.vs.POP-NA	TFEC	0.774097	0.00233968	0.0382602
POP-A.vs.POP-NA	WI2-87327B8.2	1.4349	0.00151911	0.0311271
POP-A.vs.POP-NA	RPL29	0.695694	0.00136349	0.0291048
POP-A.vs.POP-NA	LINC00941	1.41356	0.00172964	0.0329251
POP-A.vs.POP-NA	NPM1P35	1.34554	0.00203375	0.0358621
POP-A.vs.POP-NA	CECR2	1.8254	0.00121497	0.0273964
POP-A.vs.POP-NA	XCR1	1.19087	0.0017221	0.0328892
POP-A.vs.POP-NA	SHISA6	-1.68902	0.00124204	0.0276862
POP-A.vs.POP-NA	CR2	1.52462	0.00159111	0.0318722
POP-A.vs.POP-NA	MX2	0.696891	0.00167476	0.0323872
POP-A.vs.POP-NA	VIM	0.746697	0.00129528	0.0282897
POP-A.vs.POP-NA	LINC01215	1.42804	0.00191903	0.0348858
POP-A.vs.POP-NA	CNTF	-0.632328	0.0037493	0.048942
POP-A.vs.POP-NA	RN7SL284P	-1.02688	0.00259479	0.040552
POP-A.vs.POP-NA	CXCL1	0.881951	0.00155784	0.0315969
POP-A.vs.POP-NA	CHRM4	1.52197	0.00173806	0.0330124
POP-A.vs.POP-NA	LAMA5-AS1	-0.621047	0.00382268	0.0493484
POP-A.vs.POP-NA	RN7SL510P	-1.19621	0.00259352	0.040552
POP-A.vs.POP-NA	C11orf42	-0.603081	0.00347026	0.046913
POP-A.vs.POP-NA	KCNC2	1.72729	0.00164249	0.0322082
POP-A.vs.POP-NA	KLHL35	0.713364	0.00197034	0.0351998
POP-A.vs.POP-NA	SEC31B	-0.654655	0.00159708	0.0319427
POP-A.vs.POP-NA	CXCL13	2.14562	0.00155624	0.0315969
POP-A.vs.POP-NA	GDA	0.652598	0.00128953	0.0282308
POP-A.vs.POP-NA	HMGB1P27	-1.46191	0.00138782	0.0294304
POP-A.vs.POP-NA	GPC2	-0.837988	0.00277175	0.0418293
POP-A.vs.POP-NA	PCED1B-AS1	0.615693	0.00271709	0.0415837
POP-A.vs.POP-NA	IGLV2-8	1.3862	0.00117293	0.0269056
POP-A.vs.POP-NA	IGKV1D-33	1.45032	0.00177386	0.0333771
POP-A.vs.POP-NA	GZMK	1.33252	0.00163881	0.0322082
POP-A.vs.POP-NA	PCAT29	-1.43308	0.00235666	0.0383702
POP-A.vs.POP-NA	MEDAG	1.51549	0.00197228	0.0351998
POP-A.vs.POP-NA	SVEP1	0.724789	0.00174957	0.0331317
POP-A.vs.POP-NA	LRRC10B	1.08096	0.00226131	0.0378193
POP-A.vs.POP-NA	PGC	-1.68216	0.00220591	0.037383
POP-A.vs.POP-NA	CCDC88B	-0.97457	0.00211795	0.0365555
POP-A.vs.POP-NA	IGF1	0.955225	0.00215366	0.0368997
POP-A.vs.POP-NA	RNASE6	0.993126	0.00202973	0.0358128
POP-A.vs.POP-NA	CRYAB	0.90631	0.0022232	0.0374269
POP-A.vs.POP-NA	TRIM54	1.37405	0.00229558	0.038101
POP-A.vs.POP-NA	SDR16C5	0.76037	0.0017155	0.0328149
POP-A.vs.POP-NA	COL11A2	-0.81027	0.00319957	0.0448538
POP-A.vs.POP-NA	TROAP	-0.634105	0.00237442	0.0385226
POP-A.vs.POP-NA	COLEC12	0.997803	0.00232374	0.0382602
POP-A.vs.POP-NA	BNIP3P39	-0.926142	0.00297025	0.0431175
POP-A.vs.POP-NA	CNN2P9	-0.815614	0.00327519	0.0454341
POP-A.vs.POP-NA	CH25H	0.842433	0.00228094	0.0380605
POP-A.vs.POP-NA	PRSS33	1.0927	0.00195177	0.0350796
POP-A.vs.POP-NA	ITIH5	0.720563	0.00217775	0.0371452
POP-A.vs.POP-NA	CCDC74B	-1.09317	0.00344792	0.0467638
POP-A.vs.POP-NA	EPHA2	0.718493	0.00172499	0.032901
POP-A.vs.POP-NA	CD36	0.815979	0.00205878	0.0360804
POP-A.vs.POP-NA	PAM	0.831104	0.00166611	0.0323264
POP-A.vs.POP-NA	KLF2	0.948295	0.00154212	0.0313808
POP-A.vs.POP-NA	GPNMB	1.06359	0.0017922	0.0335905
POP-A.vs.POP-NA	CLDN22	-1.31346	0.00219958	0.0373213
POP-A.vs.POP-NA	RPL26	0.717163	0.0017756	0.0333866
POP-A.vs.POP-NA	GZMA	0.939097	0.00222375	0.0374269
POP-A.vs.POP-NA	OOEP	-1.97748	0.00185139	0.0341735
POP-A.vs.POP-NA	HNRNPCL1	1.43708	0.00202476	0.0357899
POP-A.vs.POP-NA	KNDC1	-1.15161	0.00340422	0.0463867
POP-A.vs.POP-NA	ZNF528	-0.886151	0.00272932	0.0415966
POP-A.vs.POP-NA	KLRB1	0.706351	0.00305146	0.043765
POP-A.vs.POP-NA	RNVU1-14	0.806477	0.00205972	0.0360804
POP-A.vs.POP-NA	CAPN13	-0.684046	0.0031689	0.0445308
POP-A.vs.POP-NA	VSTM5	0.640343	0.0024788	0.0395322
POP-A.vs.POP-NA	SLITRK6	0.851381	0.00205172	0.0360701
POP-A.vs.POP-NA	IL33	1.22355	0.00133107	0.0287401
POP-A.vs.POP-NA	GPR65	0.917691	0.00235775	0.0383702
POP-A.vs.POP-NA	CEP85L	0.630718	0.00237144	0.0385226
POP-A.vs.POP-NA	TRGV10	1.32779	0.00283791	0.0422375
POP-A.vs.POP-NA	C2CD4B	1.01191	0.00219259	0.0372677
POP-A.vs.POP-NA	LIX1L	0.589359	0.00262001	0.0408037
POP-A.vs.POP-NA	CTBP2P8	-0.602486	0.0038523	0.0496211
POP-A.vs.POP-NA	APBB1IP	0.600726	0.00329552	0.0455095
POP-A.vs.POP-NA	RYR2	0.918732	0.0020959	0.0363866
POP-A.vs.POP-NA	BIRC3	0.599946	0.00188755	0.034557
POP-A.vs.POP-NA	AGAP2	0.644645	0.00190128	0.0346996
POP-A.vs.POP-NA	OMP	-0.730138	0.00312411	0.0442355
POP-A.vs.POP-NA	IGLV3-16	1.8351	0.0012462	0.0276862
POP-A.vs.POP-NA	TIGIT	0.696823	0.00365811	0.048274
POP-A.vs.POP-NA	ANXA2P2	0.673658	0.00222827	0.0374813
POP-A.vs.POP-NA	RAB36	0.680799	0.00238498	0.0385625
POP-A.vs.POP-NA	COL19A1	1.14352	0.00230243	0.0381358
POP-A.vs.POP-NA	TNFRSF17	1.062	0.00232771	0.0382602
POP-A.vs.POP-NA	SYNPO2	0.787496	0.00191015	0.0348396
POP-A.vs.POP-NA	ASNSP3	-1.73582	0.00145971	0.0303382
POP-A.vs.POP-NA	RPL7	0.641676	0.00194968	0.0350796
POP-A.vs.POP-NA	MTRNR2L2	-1.36655	0.00383439	0.0494777
POP-A.vs.POP-NA	KCNH2	0.618986	0.00295778	0.0431175
POP-A.vs.POP-NA	KLK14	1.43738	0.00219748	0.0373073
POP-A.vs.POP-NA	CDKL4	0.915896	0.00365507	0.0482731
POP-A.vs.POP-NA	PLAT	0.620042	0.00180908	0.0337337
POP-A.vs.POP-NA	SPOCK2	0.623014	0.00214678	0.0368959
POP-A.vs.POP-NA	PHGDH	-0.90603	0.00328435	0.0454964
POP-A.vs.POP-NA	AADACL2	3.14714	9.77e-05	0.00744874
POP-A.vs.POP-NA	RPL15P21	-0.964867	0.00387163	0.0497389
POP-A.vs.POP-NA	CYP1A1	2.94089	0.000858477	0.0225594
POP-A.vs.POP-NA	PTPN13	0.785144	0.00226466	0.0378321
POP-A.vs.POP-NA	NRG1	-0.853779	0.00381437	0.0493284
POP-A.vs.POP-NA	DHRS11	-0.601399	0.00365904	0.048274
POP-A.vs.POP-NA	GPC6	0.773595	0.00276175	0.0418293
POP-A.vs.POP-NA	LUM	1.17198	0.00153449	0.0313042
POP-A.vs.POP-NA	ERRFI1	0.717267	0.00208562	0.036273
POP-A.vs.POP-NA	FCGR2A	0.870216	0.00249611	0.039549
POP-A.vs.POP-NA	YJEFN3	-0.750802	0.00307534	0.0439564
POP-A.vs.POP-NA	NOTUM	-1.58898	0.00220301	0.0373577
POP-A.vs.POP-NA	IGLV3-10	1.76403	0.00164926	0.0322082
POP-A.vs.POP-NA	RPS29	0.726276	0.00221807	0.0374269
POP-A.vs.POP-NA	BDP1P	-1.57603	0.00277005	0.0418293
POP-A.vs.POP-NA	SMARCA1	0.860992	0.00242124	0.0389535
POP-A.vs.POP-NA	CLU	0.901858	0.00205631	0.0360804
POP-A.vs.POP-NA	AGPAT4	-0.63496	0.00364581	0.0482243
POP-A.vs.POP-NA	PLEKHG5	-0.595637	0.00276939	0.0418293
POP-A.vs.POP-NA	GLRB	1.23765	0.00182095	0.033804
POP-A.vs.POP-NA	LL22NC03-75H12.2	-1.50862	0.00325677	0.0453077
POP-A.vs.POP-NA	CCDC17	-0.656682	0.00326138	0.0453459
POP-A.vs.POP-NA	NKD1	-1.14161	0.00207551	0.0362265
POP-A.vs.POP-NA	NRXN3	-1.26026	0.0023312	0.0382602
POP-A.vs.POP-NA	OR6T1	-2.13768	0.00192732	0.0348998
POP-A.vs.POP-NA	IGLV5-48	1.873	0.0020832	0.0362523
POP-A.vs.POP-NA	RPS3AP6	0.71091	0.00243437	0.0390154
POP-A.vs.POP-NA	FABP4	1.66902	0.00249206	0.0395355
POP-A.vs.POP-NA	IGKV1D-16	1.51877	0.00252352	0.0397461
POP-A.vs.POP-NA	ARHGAP29	0.706123	0.00244222	0.0391069
POP-A.vs.POP-NA	ATP5G1P6	1.40773	0.00320465	0.0448891
POP-A.vs.POP-NA	C1QTNF1	0.648333	0.0020289	0.0358128
POP-A.vs.POP-NA	IL1R1	0.607925	0.00249387	0.0395355
POP-A.vs.POP-NA	MRPS21P8	-2.07997	0.00121766	0.0274147
POP-A.vs.POP-NA	TNFSF14	0.804519	0.00360223	0.0479313
POP-A.vs.POP-NA	MT1X	0.724215	0.0021186	0.0365555
POP-A.vs.POP-NA	HSP90AA1	0.586869	0.00232792	0.0382602
POP-A.vs.POP-NA	IL1R2	0.850929	0.00221531	0.0374164
POP-A.vs.POP-NA	MFAP1P1	-1.12277	0.00368154	0.0484037
POP-A.vs.POP-NA	GBP1	0.681643	0.00261355	0.0407356
POP-A.vs.POP-NA	ARHGEF19	-0.598311	0.00377866	0.0491276
POP-A.vs.POP-NA	CD83	0.703223	0.00345501	0.0467949
POP-A.vs.POP-NA	PPP2R2B	0.995751	0.00348894	0.0470998
POP-A.vs.POP-NA	DAPP1	0.590599	0.00309517	0.0440724
POP-A.vs.POP-NA	PWRN1	-1.86158	0.0033825	0.0462417
POP-A.vs.POP-NA	IGKV1-39	1.32618	0.00178635	0.033524
POP-A.vs.POP-NA	CEL	-1.65955	1.82e-05	0.00279287
POP-A.vs.POP-NA	IFI44	0.704827	0.00324896	0.0452304
POP-A.vs.POP-NA	RHEBP2	0.787424	0.00270905	0.0415717
POP-A.vs.POP-NA	SH2D1A	0.890684	0.00328417	0.0454964
POP-A.vs.POP-NA	CCR4	0.909596	0.00367637	0.0483755
POP-A.vs.POP-NA	HTR4	-1.48988	0.00241467	0.0388941
POP-A.vs.POP-NA	GUCY1A2	0.806169	0.00327264	0.0454287
POP-A.vs.POP-NA	HIST1H4C	0.690898	0.00248798	0.0395355
POP-A.vs.POP-NA	MTTP	1.0324	0.00320737	0.0448986
POP-A.vs.POP-NA	RPL17-C18orf32	0.637031	0.00267513	0.0412391
POP-A.vs.POP-NA	IGSF11	2.13458	0.000143865	0.00905686
POP-A.vs.POP-NA	AFF2	1.42299	0.00282373	0.0421553
POP-A.vs.POP-NA	UBD	1.2147	0.00263944	0.0409752
POP-A.vs.POP-NA	CPA3	1.09499	0.00284848	0.0422869
POP-A.vs.POP-NA	WNT7B	1.97126	0.00290854	0.0426366
POP-A.vs.POP-NA	SERPINE2	1.05191	0.00229707	0.038101
POP-A.vs.POP-NA	PHLDA1	0.67172	0.00282685	0.0421587
POP-A.vs.POP-NA	SPARCL1	0.772741	0.00280358	0.042048
POP-A.vs.POP-NA	LIPA	0.638634	0.00273869	0.0416741
POP-A.vs.POP-NA	RPL17	0.628358	0.00286383	0.0424475
POP-A.vs.POP-NA	TLR10	1.17903	0.0031353	0.0442355
POP-A.vs.POP-NA	RPL23AP72	-1.22417	0.00329522	0.0455095
POP-A.vs.POP-NA	PTN	1.12937	0.00360293	0.0479313
POP-A.vs.POP-NA	HSD3B1	1.75591	0.00240992	0.0388581
POP-A.vs.POP-NA	TUBB2B	0.634566	0.0038933	0.049929
POP-A.vs.POP-NA	GDF15	0.746373	0.0027162	0.0415837
POP-A.vs.POP-NA	SHISA2	1.0487	0.00329702	0.0455095
POP-A.vs.POP-NA	IGKV3-7	1.42755	0.00232304	0.0382602
POP-A.vs.POP-NA	C18orf32	0.612372	0.00295647	0.0431175
POP-A.vs.POP-NA	IGLV7-46	1.67305	0.00242366	0.0389535
POP-A.vs.POP-NA	BTBD17	-1.32189	0.00360103	0.0479313
POP-A.vs.POP-NA	HSPB8	0.970093	0.0035858	0.0478341
POP-A.vs.POP-NA	C3orf30	1.70007	0.00352853	0.0473769
POP-A.vs.POP-NA	HSPE1P25	-0.927009	0.00346834	0.0469102
POP-A.vs.POP-NA	STC2	-1.33919	0.00339361	0.0463281
POP-A.vs.POP-NA	IGLV3-12	2.18797	0.00264749	0.0410064
POP-A.vs.POP-NA	RPL27	0.63876	0.00308766	0.0440724
POP-A.vs.POP-NA	HHIP	0.706446	0.00312628	0.0442355
POP-A.vs.POP-NA	STMN2	1.18044	0.00334842	0.0458618
POP-A.vs.POP-NA	RN7SL189P	-1.59103	0.00374152	0.048928
POP-A.vs.POP-NA	C1QC	0.967503	0.00337487	0.0461591
POP-A.vs.POP-NA	TNR	1.48274	0.00235849	0.0383702
POP-A.vs.POP-NA	ENPP7P9	1.43838	0.00243257	0.039008
POP-A.vs.POP-NA	SLPI	0.747336	0.00314636	0.0443421
POP-A.vs.POP-NA	SYT1	1.39588	0.00298674	0.0432268
POP-A.vs.POP-NA	SUSD5	1.21436	0.00329776	0.0455095
POP-A.vs.POP-NA	OR10G4	-2.05808	0.00339074	0.046311
POP-A.vs.POP-NA	ACP5	0.695775	0.00361687	0.047997
POP-A.vs.POP-NA	MT2A	0.803829	0.003036	0.0436608
POP-A.vs.POP-NA	MRC1	0.772573	0.00369936	0.0485069
POP-A.vs.POP-NA	RNASE1	0.756883	0.00331555	0.045604
POP-A.vs.POP-NA	REG4	1.15372	0.00264916	0.0410064
POP-A.vs.POP-NA	IGKC	1.23442	0.00200435	0.0356016
POP-A.vs.POP-NA	IGKV1-5	1.28183	0.00250402	0.0395671
POP-A.vs.POP-NA	RAB39A	0.94112	0.00355317	0.0475509
POP-A.vs.POP-NA	SCN7A	1.39622	0.00383829	0.0495061
POP-A.vs.POP-NA	PACERR	1.09591	0.00378692	0.0491475
POP-A.vs.POP-NA	IGKV1-8	1.22473	0.0021862	0.037199
POP-A.vs.POP-NA	IGKV3-11	1.21096	0.00233861	0.0382602
POP-A.vs.POP-NA	IGHA1	1.13211	0.00339841	0.0463507
POP-A.vs.POP-NA	SSTR5-AS1	2.41606	0.00249192	0.0395355
POP-A.vs.POP-NA	IGKV1-17	1.51471	0.00338479	0.0462514
POP-A.vs.POP-NA	CHRDL1	2.12039	0.00265994	0.0411159
POP-A.vs.POP-NA	RTBDN	2.42333	0.00328093	0.0454921
POP-A.vs.POP-NA	GSG1L	1.78035	0.00231509	0.0382602
POP-A.vs.POP-NA	IGHV3-21	1.21609	0.00380087	0.0492847
POP-A.vs.POP-NA	ANKRD20A4	-1.88311	0.00380447	0.0493095
POP-A.vs.POP-NA	SFTPB	-1.67442	4.96e-05	0.00524629
POP-A.vs.POP-NA	RIMS2	-2.42631	0.0024939	0.0395355
POP-A.vs.POP-NA	KRT5	3.59632	3.51e-06	0.00104677
POP-A.vs.POP-NA	C16orf54	1.3905	0.000122979	0.00831275
POP-A.vs.POP-NA	PRSS1	-2.73844	2.7e-05	0.00355702
POP-A.vs.POP-NA	IGHV1-24	1.89996	0.000955224	0.0240065
POP-A.vs.POP-NA	TCP11	4.5871	4.94e-07	0.000300537
POP-A.vs.POP-NA	FAM155A	1.52813	0.00209567	0.0363866
POP-A.vs.POP-NA	MT1H	1.52268	0.00045173	0.0158927
POP-A.vs.POP-NA	SERPINB7	2.67556	0.00279158	0.0419111
POP-A.vs.POP-NA	IGLV5-45	1.85409	0.00112881	0.0261813
POP-A.vs.POP-NA	CHIT1	1.17066	0.00196161	0.0351567
POP-A.vs.POP-NA	PADI3	-3.22465	1.87e-05	0.00283052
POP-A.vs.POP-NA	VIP	3.12913	0.000147616	0.00908175
POP-A.vs.POP-NA	VWA5B1	1.8679	0.00161557	0.0321093
POP-A.vs.POP-NA	RSPO3	2.72772	0.000902277	0.0232022
POP-A.vs.POP-NA	PRSS3P2	-2.73215	0.00022465	0.0111908
POP-A.vs.POP-NA	CST1	1.77381	0.00323499	0.0451553
POP-A.vs.POP-NA	SYCE1	-1.84581	0.000909708	0.0233101
POP-A.vs.POP-NA	C2CD4C	-1.46697	0.00069557	0.0202943
POP-A.vs.POP-NA	KIAA1549L	1.70803	0.00100773	0.0247699
POP-A.vs.POP-NA	CPA1	-3.29246	0.000461691	0.0160498
POP-A.vs.POP-NA	IGHD	2.61915	0.000129924	0.00858348
POP-A.vs.POP-NA	DBH	1.52947	0.000710538	0.0205024
POP-A.vs.POP-NA	PNLIP	-3.44445	0.00109686	0.0258921
POP-A.vs.POP-NA	SULT1E1	2.24361	0.00285754	0.0423999
POP-A.vs.POP-NA	DGKB	-2.78241	0.000390041	0.0147974
POP-A.vs.POP-NA	CABP7	0.913039	0.00214041	0.0368293
POP-A.vs.POP-NA	NTNG1	2.60494	0.00133615	0.0287401
POP-A.vs.POP-NA	NELL2	1.25267	0.00288825	0.0425356
POP-A.vs.POP-NA	AADACL2-AS1	2.53776	8.26e-05	0.00687571
POP-A.vs.POP-NA	ZFP57	-3.22064	0.00130233	0.0283588
POP-A.vs.POP-NA	SLC37A2	-1.54272	0.00373124	0.0488498
POP-A.vs.POP-NA	CACNA1S	1.88406	0.00226749	0.0378576
POP-A.vs.POP-NA	CALB1	2.33818	9.71e-06	0.00190211
POP-A.vs.POP-NA	SEZ6L	2.13425	0.00223747	0.0375929
POP-A.vs.POP-NA	CXCL5	3.38641	0.00124364	0.0276862
POP-A.vs.POP-NA	AQP5	2.76267	0.00250624	0.0395806
POP-A.vs.POP-NA	CCDC80	1.83415	6.55e-07	0.000345299
POP-A.vs.POP-NA	CRIP1	1.22699	4.16e-06	0.00112566
POP-A.vs.POP-NA	RN7SK	1.04566	3.68e-06	0.00105307
POP-A.vs.POP-NA	POLR2J2	-0.750974	9.55e-05	0.00744874
POP-A.vs.POP-NA	NPIP	-0.791317	2.86e-05	0.00364073
POP-A.vs.POP-NA	CHMP1B	0.610183	2.81e-05	0.00363049
POP-A.vs.POP-NA	FAM95B1	-2.3128	3.64e-05	0.00433793
POP-A.vs.POP-NA	STMN3	0.743436	9.77e-05	0.00744874
POP-A.vs.POP-NA	PRICKLE4	-0.652788	0.000245615	0.0115514
POP-A.vs.POP-NA	RPL41	0.778666	0.000157923	0.00941124
POP-A.vs.POP-NA	RNASE4	0.634498	0.000308273	0.0128782
POP-A.vs.POP-NA	RPL10	0.627238	0.000524502	0.0173848
POP-A.vs.POP-NA	LINC00514	-1.287	0.00113532	0.0262907
POP-A.vs.POP-NA	CCR6	0.839916	0.00238772	0.0385854
POP-A.vs.POP-NA	KRBA2	0.703835	0.00199474	0.0354957
POP-A.vs.POP-NA	GCNT4	0.828196	0.00357468	0.0477731
