# Supplementary material for: Bioinformatics combined with machine learning for the identification of malignant transformation markers in colorectal polyps
Source: Front Mol Biosci. 2026 Mar 24;13:1785464. doi: 10.3389/fmolb.2026.1785464 (PMC13053286; doi:10.3389/fmolb.2026.1785464)
Supplement: Supplementary file 2 [file Table3.xlsx]

## Sheet: Table 3
compare	gene_name	edgeR_logFC	edgeR_PValue	edgeR_FDR
CAP.vs.POP-NA	MAGEA3	5.39955	0.000327303	0.00213793
CAP.vs.POP-NA	MAGEA6	6.1748	0.000362129	0.00232846
CAP.vs.POP-NA	CYR61	2.92788	3.29606e-22	4.88295e-18
CAP.vs.POP-NA	CTGF	2.23805	7.21579e-23	2.13797e-18
CAP.vs.POP-NA	RGS1	2.87583	4.75411e-19	4.69532e-15
CAP.vs.POP-NA	ADAMTS4	2.77645	9.47578e-19	5.61516e-15
CAP.vs.POP-NA	AKAP12	2.48895	2.08073e-18	1.0275e-14
CAP.vs.POP-NA	GEM	2.08281	9.31815e-19	5.61516e-15
CAP.vs.POP-NA	SLC2A3	2.28324	1.21329e-17	4.49356e-14
CAP.vs.POP-NA	ITIH5	1.89944	4.88627e-18	2.06822e-14
CAP.vs.POP-NA	ADAMTS1	2.24246	1.98641e-17	6.53949e-14
CAP.vs.POP-NA	CCL21	4.25405	9.22987e-15	9.76685e-12
CAP.vs.POP-NA	RGS16	2.16932	2.04698e-16	5.05417e-13
CAP.vs.POP-NA	SERPINB9	1.23761	3.78842e-17	1.12247e-13
CAP.vs.POP-NA	C3	2.68302	1.5293e-15	2.84664e-12
CAP.vs.POP-NA	NR4A3	2.80276	4.9425e-15	6.10172e-12
CAP.vs.POP-NA	CEP170	1.00693	1.49683e-16	4.03177e-13
CAP.vs.POP-NA	TSC22D3	2.19797	3.28735e-16	6.9572e-13
CAP.vs.POP-NA	CXCL13	4.74709	1.13072e-14	1.04669e-11
CAP.vs.POP-NA	IGF2	6.08327	5.25599e-13	2.01256e-10
CAP.vs.POP-NA	CD248	2.51799	9.9185e-15	1.00335e-11
CAP.vs.POP-NA	SERPINE1	3.23404	4.66371e-14	3.00393e-11
CAP.vs.POP-NA	LSAMP	1.71202	1.63329e-15	2.84664e-12
CAP.vs.POP-NA	INS-IGF2	5.99448	1.09114e-12	3.59216e-10
CAP.vs.POP-NA	CALD1	1.90319	5.87923e-15	6.96783e-12
CAP.vs.POP-NA	LDLR	1.14862	1.57899e-15	2.84664e-12
CAP.vs.POP-NA	FILIP1L	1.26032	1.87657e-15	3.08893e-12
CAP.vs.POP-NA	CXCR4	2.09994	1.79058e-14	1.36033e-11
CAP.vs.POP-NA	SFRP2	5.28776	3.0217e-11	5.1454e-09
CAP.vs.POP-NA	SELL	2.48466	5.43735e-14	3.22207e-11
CAP.vs.POP-NA	LY6E	2.43712	7.53543e-14	4.21259e-11
CAP.vs.POP-NA	FNDC1	2.94833	5.59182e-13	2.071e-10
CAP.vs.POP-NA	VMP1	0.857542	1.16577e-14	1.04669e-11
CAP.vs.POP-NA	PMP22	1.69817	1.1273e-14	1.04669e-11
CAP.vs.POP-NA	MGP	2.57914	3.21254e-13	1.35978e-10
CAP.vs.POP-NA	PDLIM3	2.08673	4.96534e-14	3.06496e-11
CAP.vs.POP-NA	PRRX1	2.5634	3.0477e-13	1.32795e-10
CAP.vs.POP-NA	BCL2A1	2.64481	3.95773e-14	2.60586e-11
CAP.vs.POP-NA	MCL1	1.00574	7.58441e-15	8.64302e-12
CAP.vs.POP-NA	HOMER1	1.38698	4.7685e-14	3.00608e-11
CAP.vs.POP-NA	NOP58	0.736252	1.6321e-13	7.92748e-11
CAP.vs.POP-NA	RBMS1	1.53969	2.59618e-14	1.87615e-11
CAP.vs.POP-NA	FLNC	2.38914	2.86495e-13	1.28615e-10
CAP.vs.POP-NA	ASAP1	0.902214	1.71444e-14	1.35366e-11
CAP.vs.POP-NA	SERPING1	2.01447	1.48359e-13	7.35586e-11
CAP.vs.POP-NA	TDO2	2.90119	2.63346e-13	1.21917e-10
CAP.vs.POP-NA	CRISPLD2	1.5018	1.98618e-14	1.47121e-11
CAP.vs.POP-NA	ANK2	2.14543	1.48959e-13	7.35586e-11
CAP.vs.POP-NA	ZNF385A	1.57036	1.31933e-13	6.85796e-11
CAP.vs.POP-NA	CNN1	2.97163	1.02741e-12	3.45139e-10
CAP.vs.POP-NA	ACTG2	3.05902	1.33496e-12	4.03608e-10
CAP.vs.POP-NA	MEIS1	1.90737	1.42082e-13	7.25818e-11
CAP.vs.POP-NA	CLDN1	1.93512	1.75927e-13	8.40733e-11
CAP.vs.POP-NA	MSN	1.37934	3.73608e-14	2.51583e-11
CAP.vs.POP-NA	FBLN2	2.6451	1.77368e-12	5.00498e-10
CAP.vs.POP-NA	CHRDL1	3.53202	4.67123e-08	1.53612e-06
CAP.vs.POP-NA	NTM	3.06443	3.8215e-12	9.20546e-10
CAP.vs.POP-NA	SRGN	1.94023	2.998e-13	1.32579e-10
CAP.vs.POP-NA	TRPS1	1.41287	6.56127e-14	3.73853e-11
CAP.vs.POP-NA	CRISPLD1	3.46638	3.69998e-14	2.51583e-11
CAP.vs.POP-NA	SPOCK2	1.49864	5.32146e-14	3.21774e-11
CAP.vs.POP-NA	CTHRC1	2.426	1.52213e-12	4.55549e-10
CAP.vs.POP-NA	SAMSN1	1.6304	3.13278e-13	1.34523e-10
CAP.vs.POP-NA	CD69	2.02208	4.60806e-13	1.82043e-10
CAP.vs.POP-NA	ST3GAL1	1.57441	1.14711e-13	6.17957e-11
CAP.vs.POP-NA	GFPT2	2.84406	3.60742e-12	8.83341e-10
CAP.vs.POP-NA	RASSF2	1.47003	1.20188e-13	6.35904e-11
CAP.vs.POP-NA	ZNF267	0.630729	6.57636e-12	1.46504e-09
CAP.vs.POP-NA	TIMP3	2.27927	1.11718e-12	3.59834e-10
CAP.vs.POP-NA	C8orf4	2.10395	5.32413e-13	2.01256e-10
CAP.vs.POP-NA	HECW2	1.73179	4.42176e-13	1.77044e-10
CAP.vs.POP-NA	FAP	2.91702	7.48775e-12	1.63128e-09
CAP.vs.POP-NA	NR4A2	2.12168	7.23281e-13	2.54489e-10
CAP.vs.POP-NA	ISLR	2.51107	3.01756e-12	7.45061e-10
CAP.vs.POP-NA	SCRN1	1.99528	6.06869e-13	2.19279e-10
CAP.vs.POP-NA	TPM4	0.770881	1.24674e-12	3.88838e-10
CAP.vs.POP-NA	ADAMTS2	2.62285	5.73374e-12	1.29683e-09
CAP.vs.POP-NA	EGR1	1.77473	4.26499e-13	1.73106e-10
CAP.vs.POP-NA	BDH1	-0.649641	8.69459e-14	4.77059e-11
CAP.vs.POP-NA	NUAK2	-0.854398	4.74024e-15	6.10172e-12
CAP.vs.POP-NA	C11orf96	2.14354	1.67373e-12	4.81467e-10
CAP.vs.POP-NA	RPL19P12	-1.24264	1.55653e-14	1.31767e-11
CAP.vs.POP-NA	SAMHD1	0.96772	2.41845e-13	1.1374e-10
CAP.vs.POP-NA	HBEGF	2.25356	2.42841e-12	6.42422e-10
CAP.vs.POP-NA	PBLD	-1.16313	2.79409e-16	6.36817e-13
CAP.vs.POP-NA	THBS2	3.2552	2.0085e-11	3.76645e-09
CAP.vs.POP-NA	LCP1	1.98658	1.64007e-12	4.76408e-10
CAP.vs.POP-NA	TGM2	1.72435	9.09377e-13	3.13302e-10
CAP.vs.POP-NA	MSR1	1.86399	2.03949e-12	5.49345e-10
CAP.vs.POP-NA	GUCY1A3	2.08044	2.3759e-12	6.34195e-10
CAP.vs.POP-NA	FAM49A	1.60617	1.30945e-12	3.99976e-10
CAP.vs.POP-NA	AREG	2.12438	2.99601e-12	7.45061e-10
CAP.vs.POP-NA	RYR2	2.2953	4.26162e-12	1.01014e-09
CAP.vs.POP-NA	CTLA4	1.7319	1.87454e-12	5.19074e-10
CAP.vs.POP-NA	FAIM3	1.87118	2.72707e-12	7.02612e-10
CAP.vs.POP-NA	IFI44L	2.86578	1.34033e-11	2.66322e-09
CAP.vs.POP-NA	ARL4C	1.50953	1.15803e-12	3.68939e-10
CAP.vs.POP-NA	NNMT	2.00163	5.80825e-12	1.30373e-09
CAP.vs.POP-NA	PTPRC	1.52493	7.30082e-13	2.54489e-10
CAP.vs.POP-NA	MEDAG	3.17598	3.24772e-11	5.43654e-09
CAP.vs.POP-NA	GUCY1A2	1.64043	2.88389e-12	7.24125e-10
CAP.vs.POP-NA	CD53	1.52372	1.60358e-12	4.74456e-10
CAP.vs.POP-NA	SLC30A4	-1.13842	2.63408e-15	3.90225e-12
CAP.vs.POP-NA	ITK	1.68509	2.58321e-12	6.71386e-10
CAP.vs.POP-NA	AIM2	2.51278	8.4356e-12	1.81115e-09
CAP.vs.POP-NA	EEF1A1P24	-1.51101	3.60709e-14	2.51583e-11
CAP.vs.POP-NA	SLA	1.50151	1.70257e-12	4.85053e-10
CAP.vs.POP-NA	NR3C2	-1.14407	3.04792e-15	4.10486e-12
CAP.vs.POP-NA	TRAT1	2.61209	2.56858e-12	6.71386e-10
CAP.vs.POP-NA	OSBPL8	0.824479	2.84489e-12	7.20439e-10
CAP.vs.POP-NA	FBLN1	2.0637	6.99254e-12	1.53468e-09
CAP.vs.POP-NA	MYL9	2.11263	9.43619e-12	1.98287e-09
CAP.vs.POP-NA	CDH2	3.40392	1.61734e-12	4.74456e-10
CAP.vs.POP-NA	AIFM3	-1.28675	2.89082e-15	4.07868e-12
CAP.vs.POP-NA	RPL15P21	-2.07063	1.27298e-14	1.10933e-11
CAP.vs.POP-NA	F5	2.29178	2.21734e-11	4.0655e-09
CAP.vs.POP-NA	ISG15	2.43812	4.63823e-11	7.01153e-09
CAP.vs.POP-NA	LBH	1.33322	2.79901e-12	7.14931e-10
CAP.vs.POP-NA	VIP	4.12405	1.58304e-10	1.73078e-08
CAP.vs.POP-NA	CD86	1.65718	1.32873e-11	2.66006e-09
CAP.vs.POP-NA	VGLL3	2.23496	2.94955e-11	5.05157e-09
CAP.vs.POP-NA	GMFG	1.40439	1.20824e-11	2.45199e-09
CAP.vs.POP-NA	SOCS3	1.82695	1.25165e-11	2.52279e-09
CAP.vs.POP-NA	CLEC7A	1.55155	1.45646e-11	2.85784e-09
CAP.vs.POP-NA	PPP3CB-AS1	-0.685249	1.24241e-12	3.88838e-10
CAP.vs.POP-NA	CALU	0.938902	6.84705e-12	1.51396e-09
CAP.vs.POP-NA	VCAM1	1.68897	1.79937e-11	3.43959e-09
CAP.vs.POP-NA	HSPB8	2.37002	5.4049e-11	7.85008e-09
CAP.vs.POP-NA	BGN	2.22674	6.97796e-11	9.57176e-09
CAP.vs.POP-NA	PFDN2	0.801012	1.24367e-10	1.46225e-08
CAP.vs.POP-NA	NPTXR	2.78529	1.32546e-10	1.54615e-08
CAP.vs.POP-NA	ARHGAP44	-1.50233	1.01591e-14	1.00335e-11
CAP.vs.POP-NA	PIP4K2A	0.706474	4.23431e-11	6.5685e-09
CAP.vs.POP-NA	KIAA1462	1.82254	2.76898e-11	4.85457e-09
CAP.vs.POP-NA	AHNAK2	2.30035	1.04381e-10	1.29126e-08
CAP.vs.POP-NA	ENOX1	1.64481	1.10682e-11	2.27737e-09
CAP.vs.POP-NA	SV2B	3.0038	1.03673e-12	3.45139e-10
CAP.vs.POP-NA	GAS1	3.34534	1.44616e-10	1.61691e-08
CAP.vs.POP-NA	HLA-DOA	1.66997	3.5512e-11	5.81318e-09
CAP.vs.POP-NA	SPOCK1	3.20927	2.03752e-10	2.03951e-08
CAP.vs.POP-NA	RNF150	2.13138	4.57856e-11	6.99269e-09
CAP.vs.POP-NA	HLA-DMB	1.44096	1.49751e-11	2.91907e-09
CAP.vs.POP-NA	ANXA5	1.07924	1.02014e-11	2.12857e-09
CAP.vs.POP-NA	THEMIS2	1.27794	8.52252e-12	1.81665e-09
CAP.vs.POP-NA	GPR171	2.23975	2.02727e-11	3.77773e-09
CAP.vs.POP-NA	MS4A1	3.01992	1.60993e-10	1.75028e-08
CAP.vs.POP-NA	MMRN1	2.6649	1.20812e-10	1.44336e-08
CAP.vs.POP-NA	GZMK	2.58161	1.06233e-11	2.20111e-09
CAP.vs.POP-NA	HTRA3	2.13667	8.65323e-11	1.12946e-08
CAP.vs.POP-NA	ATF3	2.16513	7.87633e-11	1.05911e-08
CAP.vs.POP-NA	NRP2	1.59236	2.69438e-11	4.78034e-09
CAP.vs.POP-NA	C1orf216	1.09739	4.96984e-11	7.32594e-09
CAP.vs.POP-NA	ATOH8	-2.04063	1.72302e-14	1.35366e-11
CAP.vs.POP-NA	EIF3CL	-0.965607	2.00602e-12	5.45287e-10
CAP.vs.POP-NA	TIGIT	1.66947	4.69322e-11	7.05864e-09
CAP.vs.POP-NA	OLR1	3.1419	9.62989e-11	1.23044e-08
CAP.vs.POP-NA	FBN1	1.81854	4.77824e-11	7.15022e-09
CAP.vs.POP-NA	NCL	0.762822	4.17397e-11	6.50897e-09
CAP.vs.POP-NA	LMCD1	1.31764	1.71048e-11	3.31241e-09
CAP.vs.POP-NA	SYT11	1.49801	5.32321e-11	7.80799e-09
CAP.vs.POP-NA	HAND2-AS1	3.64378	6.47707e-10	5.13126e-08
CAP.vs.POP-NA	SUCLG2P2	-1.08464	8.35212e-12	1.80631e-09
CAP.vs.POP-NA	ZFHX4	3.29463	3.40341e-10	3.08082e-08
CAP.vs.POP-NA	EBF1	1.32172	4.01639e-11	6.36373e-09
CAP.vs.POP-NA	POTEF	4.79872	5.07179e-09	2.58644e-07
CAP.vs.POP-NA	DCN	2.06745	9.41822e-11	1.22391e-08
CAP.vs.POP-NA	CFH	1.53513	3.2842e-11	5.46672e-09
CAP.vs.POP-NA	NFATC1	1.70876	5.7062e-11	8.12831e-09
CAP.vs.POP-NA	FUT1	1.71625	7.72304e-11	1.0545e-08
CAP.vs.POP-NA	CST1	3.60337	1.12703e-09	7.8571e-08
CAP.vs.POP-NA	SELPLG	1.34402	4.47021e-11	6.89832e-09
CAP.vs.POP-NA	SLC11A1	1.98439	1.22491e-10	1.45722e-08
CAP.vs.POP-NA	SLC25A32	0.813371	6.40243e-11	8.86437e-09
CAP.vs.POP-NA	HLF	1.59341	5.84522e-11	8.2865e-09
CAP.vs.POP-NA	SPRY1	0.802618	3.882e-11	6.21729e-09
CAP.vs.POP-NA	LAPTM5	1.47784	3.97437e-11	6.331e-09
CAP.vs.POP-NA	BCAT1	2.14766	2.46643e-10	2.38039e-08
CAP.vs.POP-NA	QKI	1.18618	2.87207e-11	5.00569e-09
CAP.vs.POP-NA	SULF1	1.98209	1.15986e-10	1.39698e-08
CAP.vs.POP-NA	PTRF	1.63698	6.13521e-11	8.65619e-09
CAP.vs.POP-NA	SCG2	2.94724	3.12015e-10	2.87996e-08
CAP.vs.POP-NA	ITGA5	1.89765	9.72757e-11	1.23699e-08
CAP.vs.POP-NA	SVEP1	1.46412	4.157e-11	6.50897e-09
CAP.vs.POP-NA	CSF2RA	1.37693	7.98413e-11	1.06559e-08
CAP.vs.POP-NA	RPS3AP5	-1.86287	2.77553e-13	1.26517e-10
CAP.vs.POP-NA	PCDH9	2.69823	2.25848e-10	2.21578e-08
CAP.vs.POP-NA	DDR2	1.67896	6.60931e-11	9.10824e-09
CAP.vs.POP-NA	TPT1P9	-1.29163	3.85599e-12	9.21364e-10
CAP.vs.POP-NA	SERPINF1	1.32245	3.42784e-11	5.64242e-09
CAP.vs.POP-NA	VIM	1.52884	6.27981e-11	8.77663e-09
CAP.vs.POP-NA	SNAI1	1.78763	8.39144e-11	1.10502e-08
CAP.vs.POP-NA	PTGDR	-2.12208	6.28149e-14	3.6493e-11
CAP.vs.POP-NA	SMAP2	0.845295	3.0472e-11	5.15917e-09
CAP.vs.POP-NA	COQ6	-0.649334	2.60521e-11	4.64998e-09
CAP.vs.POP-NA	KCNAB2	1.23629	2.76198e-11	4.85457e-09
CAP.vs.POP-NA	GPR133	1.95464	1.5039e-10	1.66888e-08
CAP.vs.POP-NA	WIPF1	1.20063	2.32604e-11	4.20234e-09
CAP.vs.POP-NA	IL24	2.22783	1.73262e-10	1.80926e-08
CAP.vs.POP-NA	ADAMTSL4	1.30886	2.22286e-11	4.0655e-09
CAP.vs.POP-NA	EGR3	1.91716	1.55851e-10	1.71026e-08
CAP.vs.POP-NA	PLAUR	1.30032	3.5869e-11	5.83936e-09
CAP.vs.POP-NA	ACKR3	1.30718	1.04594e-10	1.29126e-08
CAP.vs.POP-NA	KIAA1549L	3.64469	1.95649e-09	1.20769e-07
CAP.vs.POP-NA	TNC	2.37499	2.67718e-10	2.55056e-08
CAP.vs.POP-NA	GIMAP4	1.43289	1.37455e-10	1.58148e-08
CAP.vs.POP-NA	KLRD1	1.92972	2.10789e-10	2.09579e-08
CAP.vs.POP-NA	LARP6	2.09422	1.66812e-10	1.7829e-08
CAP.vs.POP-NA	FYB	1.29153	4.61151e-11	7.00689e-09
CAP.vs.POP-NA	TNFSF8	1.5815	1.43479e-10	1.6145e-08
CAP.vs.POP-NA	PRNP	1.37915	1.08022e-10	1.31711e-08
CAP.vs.POP-NA	LZTS1	1.86947	2.57674e-10	2.47075e-08
CAP.vs.POP-NA	PPP1R18	1.11703	6.22679e-11	8.74376e-09
CAP.vs.POP-NA	GLI3	2.03373	3.41054e-10	3.08082e-08
CAP.vs.POP-NA	ELOVL5	1.48032	9.63456e-11	1.23044e-08
CAP.vs.POP-NA	RDX	1.32867	1.24021e-10	1.46225e-08
CAP.vs.POP-NA	DPT	2.64507	1.14644e-09	7.95864e-08
CAP.vs.POP-NA	MIR4435-1HG	0.994859	1.14869e-10	1.38917e-08
CAP.vs.POP-NA	LATS2	1.01451	9.49857e-11	1.22897e-08
CAP.vs.POP-NA	C1S	1.49097	1.01369e-10	1.27807e-08
CAP.vs.POP-NA	STX2	1.1749	1.73421e-10	1.80926e-08
CAP.vs.POP-NA	HCLS1	1.22712	5.39083e-11	7.85008e-09
CAP.vs.POP-NA	CCR7	1.86606	2.8771e-10	2.69764e-08
CAP.vs.POP-NA	GPC6	1.62282	1.99071e-10	2.01306e-08
CAP.vs.POP-NA	FBLN5	1.59709	1.92073e-10	1.95565e-08
CAP.vs.POP-NA	FGFR1	1.4078	7.89981e-11	1.05911e-08
CAP.vs.POP-NA	SYNPO2	2.06903	4.12375e-10	3.52111e-08
CAP.vs.POP-NA	TWIST1	2.90114	6.04283e-10	4.8653e-08
CAP.vs.POP-NA	COL3A1	1.97499	3.8993e-10	3.3579e-08
CAP.vs.POP-NA	KIRREL	1.2505	7.86611e-11	1.05911e-08
CAP.vs.POP-NA	COL11A1	2.72912	8.88865e-10	6.55549e-08
CAP.vs.POP-NA	IGFBP3	1.56712	1.78759e-10	1.84545e-08
CAP.vs.POP-NA	CYBRD1	1.44283	1.3771e-10	1.58148e-08
CAP.vs.POP-NA	VIM-AS1	1.50867	1.70533e-10	1.80454e-08
CAP.vs.POP-NA	RELN	2.63571	6.64932e-10	5.21198e-08
CAP.vs.POP-NA	MX2	1.62447	2.14803e-10	2.12147e-08
CAP.vs.POP-NA	INHBA	2.03435	5.81361e-10	4.71922e-08
CAP.vs.POP-NA	G0S2	2.22251	8.91443e-10	6.55549e-08
CAP.vs.POP-NA	RHOH	1.42342	1.71968e-10	1.80683e-08
CAP.vs.POP-NA	CHRDL2	3.71152	2.49402e-10	2.3992e-08
CAP.vs.POP-NA	CCR4	1.87171	3.79282e-10	3.30522e-08
CAP.vs.POP-NA	ZCCHC24	1.45123	2.01427e-10	2.02307e-08
CAP.vs.POP-NA	GUCY1B3	1.85686	3.84675e-10	3.33262e-08
CAP.vs.POP-NA	FCGR2A	1.66295	3.15739e-10	2.90529e-08
CAP.vs.POP-NA	SACS	0.970368	1.40643e-10	1.605e-08
CAP.vs.POP-NA	HLA-DPB1	1.47911	1.61861e-10	1.75028e-08
CAP.vs.POP-NA	NR4A1	1.94544	4.14906e-10	3.53255e-08
CAP.vs.POP-NA	ACSL4	1.17382	9.54794e-11	1.22998e-08
CAP.vs.POP-NA	FRMD6	1.40585	2.00134e-10	2.01692e-08
CAP.vs.POP-NA	SLC16A6	1.38859	3.65009e-10	3.19966e-08
CAP.vs.POP-NA	RAB31	1.8177	3.84013e-10	3.33262e-08
CAP.vs.POP-NA	FOSL1	1.96363	6.27935e-10	5.00136e-08
CAP.vs.POP-NA	CHST11	1.25899	1.55413e-10	1.71026e-08
CAP.vs.POP-NA	FAM129A	1.39779	1.45607e-10	1.62188e-08
CAP.vs.POP-NA	IGFBP7	1.39232	1.68802e-10	1.79263e-08
CAP.vs.POP-NA	EDNRA	1.49293	2.96133e-10	2.75051e-08
CAP.vs.POP-NA	IER3	1.41343	1.71675e-10	1.80683e-08
CAP.vs.POP-NA	RHOB	1.1516	1.107e-10	1.34424e-08
CAP.vs.POP-NA	C12orf60	1.85196	5.20397e-10	4.29263e-08
CAP.vs.POP-NA	TENM4	1.81089	4.43056e-10	3.73997e-08
CAP.vs.POP-NA	SH2D1A	1.91718	1.76891e-10	1.83256e-08
CAP.vs.POP-NA	PDGFRB	1.47224	1.86049e-10	1.90742e-08
CAP.vs.POP-NA	LAYN	1.67767	3.36037e-10	3.05412e-08
CAP.vs.POP-NA	RGS2	1.63575	3.31427e-10	3.03082e-08
CAP.vs.POP-NA	KLHL5	1.35363	2.26616e-10	2.21597e-08
CAP.vs.POP-NA	CALB2	3.76476	6.83775e-10	5.34553e-08
CAP.vs.POP-NA	FCRL3	2.16373	9.0254e-10	6.5751e-08
CAP.vs.POP-NA	TRAC	1.37346	2.75421e-10	2.60717e-08
CAP.vs.POP-NA	FERMT2	1.44768	2.82921e-10	2.66117e-08
CAP.vs.POP-NA	AXL	1.2547	1.43855e-10	1.6145e-08
CAP.vs.POP-NA	CILP	2.77446	3.20126e-09	1.81012e-07
CAP.vs.POP-NA	GLIPR1	0.795439	3.60657e-10	3.18033e-08
CAP.vs.POP-NA	HAND2	3.675	6.25483e-09	3.10282e-07
CAP.vs.POP-NA	YWHAG	0.623993	9.8878e-10	7.07642e-08
CAP.vs.POP-NA	SESN2	-0.749996	5.46509e-11	7.89879e-09
CAP.vs.POP-NA	COL5A2	1.7894	5.21566e-10	4.29263e-08
CAP.vs.POP-NA	SH2D2A	1.0123	5.1462e-10	4.27106e-08
CAP.vs.POP-NA	COL1A2	2.08132	1.21968e-09	8.28854e-08
CAP.vs.POP-NA	FXYD6-FXYD2	1.80433	3.62887e-10	3.1905e-08
CAP.vs.POP-NA	IFI44	1.77679	5.1117e-10	4.26632e-08
CAP.vs.POP-NA	RPL7AP15	-1.5223	4.64972e-12	1.0763e-09
CAP.vs.POP-NA	IL2RA	1.69926	6.53707e-10	5.15124e-08
CAP.vs.POP-NA	LUM	2.15637	1.63099e-09	1.04599e-07
CAP.vs.POP-NA	CKMT1A	-0.921862	1.75901e-11	3.38426e-09
CAP.vs.POP-NA	COL1A1	2.35095	1.18732e-09	8.13541e-08
CAP.vs.POP-NA	LGALS1	1.65674	6.15391e-10	4.92795e-08
CAP.vs.POP-NA	CORO1A	1.06359	1.41078e-10	1.605e-08
CAP.vs.POP-NA	VSIG4	2.18108	1.77847e-09	1.12354e-07
CAP.vs.POP-NA	GALNT15	2.19641	1.21293e-09	8.2616e-08
CAP.vs.POP-NA	PLN	2.15113	1.44013e-09	9.46113e-08
CAP.vs.POP-NA	TGFB1	0.760166	3.2579e-10	2.98849e-08
CAP.vs.POP-NA	DUSP1	1.75508	4.85843e-10	4.07792e-08
CAP.vs.POP-NA	PRKCDBP	1.75438	8.92543e-10	6.55549e-08
CAP.vs.POP-NA	IL1RAP	0.827844	1.71492e-09	1.09272e-07
CAP.vs.POP-NA	C7	2.66662	2.58819e-09	1.50364e-07
CAP.vs.POP-NA	CR1	1.74949	8.20821e-10	6.15699e-08
CAP.vs.POP-NA	GAS7	1.48284	4.20804e-10	3.5725e-08
CAP.vs.POP-NA	EVI2B	0.814297	1.41308e-09	9.32475e-08
CAP.vs.POP-NA	SFRP1	3.5389	5.87074e-09	2.93329e-07
CAP.vs.POP-NA	ZFP36	1.22359	2.06812e-10	2.06318e-08
CAP.vs.POP-NA	C1R	1.46388	4.94016e-10	4.1348e-08
CAP.vs.POP-NA	ZEB2	1.21525	2.23262e-10	2.19769e-08
CAP.vs.POP-NA	TNFAIP6	3.37645	1.37701e-10	1.58148e-08
CAP.vs.POP-NA	WISP2	3.52842	2.10016e-09	1.283e-07
CAP.vs.POP-NA	CD84	1.39871	6.23343e-10	4.97817e-08
CAP.vs.POP-NA	ADCY6	-0.68884	3.30335e-11	5.46788e-09
CAP.vs.POP-NA	ANTXR1	1.76464	9.72044e-10	6.97353e-08
CAP.vs.POP-NA	MRC1	1.57264	7.59737e-10	5.80161e-08
CAP.vs.POP-NA	DKK2	2.88981	2.29467e-05	0.000242384
CAP.vs.POP-NA	LCK	1.56927	9.00475e-10	6.5751e-08
CAP.vs.POP-NA	PRPS1	0.882476	1.37703e-09	9.12755e-08
CAP.vs.POP-NA	FLNA	1.50288	5.94703e-10	4.80175e-08
CAP.vs.POP-NA	CCL2	1.80428	1.48077e-09	9.66385e-08
CAP.vs.POP-NA	PLD4	1.39248	9.51905e-10	6.86228e-08
CAP.vs.POP-NA	S1PR1	1.37869	9.34624e-10	6.77065e-08
CAP.vs.POP-NA	RASSF5	0.998483	3.8821e-10	3.35344e-08
CAP.vs.POP-NA	HSD11B2	-1.07921	4.4382e-12	1.04365e-09
CAP.vs.POP-NA	PTGER3	2.38265	2.11558e-09	1.28581e-07
CAP.vs.POP-NA	PRF1	1.64711	1.22928e-09	8.3156e-08
CAP.vs.POP-NA	CORO1C	0.676697	1.05208e-09	7.45741e-08
CAP.vs.POP-NA	BATF3	1.80671	7.01512e-10	5.44113e-08
CAP.vs.POP-NA	CD163	1.81939	1.22864e-09	8.3156e-08
CAP.vs.POP-NA	PRELP	2.60723	7.14935e-09	3.46691e-07
CAP.vs.POP-NA	ICOS	1.67312	8.34225e-10	6.22601e-08
CAP.vs.POP-NA	DES	3.46697	3.60085e-10	3.18033e-08
CAP.vs.POP-NA	ANXA6	1.1341	2.91204e-10	2.7218e-08
CAP.vs.POP-NA	ARHGAP30	0.983794	3.90994e-10	3.3579e-08
CAP.vs.POP-NA	PHTF2	0.593284	5.17584e-09	2.62594e-07
CAP.vs.POP-NA	CCL18	2.43924	6.80322e-05	0.000596016
CAP.vs.POP-NA	DUSP5	1.64362	9.24013e-10	6.7102e-08
CAP.vs.POP-NA	CD2	1.30078	9.91161e-10	7.07642e-08
CAP.vs.POP-NA	LIMS1	0.649839	1.94163e-09	1.20353e-07
CAP.vs.POP-NA	PCOLCE	1.39469	7.17642e-10	5.5517e-08
CAP.vs.POP-NA	SGK1	1.47714	5.1266e-10	4.26674e-08
CAP.vs.POP-NA	SAMD3	1.62533	1.0676e-09	7.53138e-08
CAP.vs.POP-NA	TCL1A	4.19474	2.10646e-09	1.28421e-07
CAP.vs.POP-NA	TRPM4	-0.918246	8.89618e-12	1.88275e-09
CAP.vs.POP-NA	THY1	1.85402	1.73166e-09	1.10102e-07
CAP.vs.POP-NA	AMOTL1	1.35666	6.99127e-10	5.43686e-08
CAP.vs.POP-NA	ICAM2	1.12808	1.08834e-09	7.6595e-08
CAP.vs.POP-NA	ARHGAP29	1.18201	5.46749e-10	4.46271e-08
CAP.vs.POP-NA	SPARC	1.87813	2.00073e-09	1.22732e-07
CAP.vs.POP-NA	CSRNP1	1.14468	3.56031e-10	3.16782e-08
CAP.vs.POP-NA	ADRA2C	2.53219	4.60461e-09	2.39059e-07
CAP.vs.POP-NA	FAM65B	1.41035	9.03192e-10	6.5751e-08
CAP.vs.POP-NA	TNS1	1.68547	1.06259e-09	7.51398e-08
CAP.vs.POP-NA	FAM126A	1.22764	7.80497e-10	5.89932e-08
CAP.vs.POP-NA	S1PR2	1.19203	1.55663e-09	1.01143e-07
CAP.vs.POP-NA	HERC5	1.37547	1.8878e-09	1.1825e-07
CAP.vs.POP-NA	EFHD1	1.7277	1.18891e-09	8.13541e-08
CAP.vs.POP-NA	RSPO3	3.11519	7.92392e-09	3.72562e-07
CAP.vs.POP-NA	RDH5	-0.849969	1.65012e-10	1.77787e-08
CAP.vs.POP-NA	TAGAP	1.41995	1.20688e-09	8.23933e-08
CAP.vs.POP-NA	SLC35B4	0.593882	1.37499e-08	5.79541e-07
CAP.vs.POP-NA	CDKN2A	1.96808	2.454e-09	1.4398e-07
CAP.vs.POP-NA	IL21R-AS1	1.62565	1.80292e-09	1.13416e-07
CAP.vs.POP-NA	BATF	1.7684	1.25542e-09	8.45383e-08
CAP.vs.POP-NA	NFAM1	1.20249	1.34607e-09	8.96238e-08
CAP.vs.POP-NA	NID1	1.32455	8.85807e-10	6.55549e-08
CAP.vs.POP-NA	ANXA1	1.67758	1.92677e-09	1.19933e-07
CAP.vs.POP-NA	CD7	1.40835	2.3804e-09	1.40495e-07
CAP.vs.POP-NA	UGDH-AS1	-0.628904	4.92078e-09	2.51376e-07
CAP.vs.POP-NA	GNAZ	1.59487	1.58438e-09	1.02497e-07
CAP.vs.POP-NA	C2orf82	-0.749157	5.52681e-11	7.94922e-09
CAP.vs.POP-NA	GADD45B	1.32119	1.24355e-09	8.39298e-08
CAP.vs.POP-NA	TCF4	1.02739	5.94769e-10	4.80175e-08
CAP.vs.POP-NA	CD3G	1.50863	3.1023e-09	1.76426e-07
CAP.vs.POP-NA	VCAN	1.70216	1.84442e-09	1.15781e-07
CAP.vs.POP-NA	CBX6	1.21215	6.86946e-10	5.35619e-08
CAP.vs.POP-NA	SDPR	1.49118	1.91448e-09	1.19419e-07
CAP.vs.POP-NA	DNM3OS	1.34935	1.77e-09	1.12058e-07
CAP.vs.POP-NA	GBP5	1.7425	2.29607e-09	1.36305e-07
CAP.vs.POP-NA	H19	3.86378	5.08299e-09	2.58769e-07
CAP.vs.POP-NA	SEMA7A	1.487	1.7505e-09	1.11061e-07
CAP.vs.POP-NA	ST8SIA4	1.17615	1.68102e-09	1.07342e-07
CAP.vs.POP-NA	CCL19	3.18004	8.81631e-09	4.06322e-07
CAP.vs.POP-NA	PACSIN3	1.72861	3.61757e-09	2.01299e-07
CAP.vs.POP-NA	ELN	1.40414	1.09093e-09	7.65951e-08
CAP.vs.POP-NA	DUXAP8	2.17222	3.47297e-05	0.000341749
CAP.vs.POP-NA	PRAF2	1.13552	3.14814e-09	1.78563e-07
CAP.vs.POP-NA	GYPC	1.26772	2.54938e-09	1.48692e-07
CAP.vs.POP-NA	NOTCH3	1.3192	1.44386e-09	9.46464e-08
CAP.vs.POP-NA	LIN7B	-0.860398	7.40848e-10	5.68668e-08
CAP.vs.POP-NA	ETNK2	1.6817	3.31928e-09	1.86617e-07
CAP.vs.POP-NA	CD55	1.88974	4.10306e-09	2.18258e-07
CAP.vs.POP-NA	AOX1	1.8429	2.66232e-09	1.54066e-07
CAP.vs.POP-NA	TNFRSF12A	1.03082	1.34141e-09	8.95148e-08
CAP.vs.POP-NA	RUNX3	1.29559	1.52768e-09	9.94803e-08
CAP.vs.POP-NA	FSTL3	1.39376	2.25007e-09	1.3441e-07
CAP.vs.POP-NA	GREM1	2.70256	1.03532e-08	4.59904e-07
CAP.vs.POP-NA	MAFB	1.40787	2.02975e-09	1.24255e-07
CAP.vs.POP-NA	TNFRSF13C	1.84966	3.75509e-09	2.06418e-07
CAP.vs.POP-NA	IL21R	1.41724	2.42123e-09	1.42622e-07
CAP.vs.POP-NA	PPP1R15A	0.995277	8.50633e-10	6.33251e-08
CAP.vs.POP-NA	CYBB	1.23981	1.3054e-09	8.73084e-08
CAP.vs.POP-NA	ETV5	1.48767	4.60707e-09	2.39059e-07
CAP.vs.POP-NA	STK17B	0.796352	1.05086e-09	7.45741e-08
CAP.vs.POP-NA	PLEKHO1	1.05661	1.3916e-09	9.20353e-08
CAP.vs.POP-NA	CSGALNACT2	0.780125	3.62599e-09	2.01299e-07
CAP.vs.POP-NA	LCP2	1.14513	1.10708e-09	7.75452e-08
CAP.vs.POP-NA	FXYD6	1.45367	3.34359e-09	1.87628e-07
CAP.vs.POP-NA	KAL1	2.28743	1.13687e-08	4.93903e-07
CAP.vs.POP-NA	CCT8P1	-1.0541	1.41383e-10	1.605e-08
CAP.vs.POP-NA	ASPN	1.53819	3.96461e-09	2.12803e-07
CAP.vs.POP-NA	AP1S2	0.798633	7.37292e-09	3.53701e-07
CAP.vs.POP-NA	LGI2	1.79223	4.12559e-09	2.18837e-07
CAP.vs.POP-NA	FDCSP	5.1955	3.99603e-09	2.14102e-07
CAP.vs.POP-NA	FGF14	2.67887	8.78921e-09	4.06264e-07
CAP.vs.POP-NA	BST2	2.06899	9.80852e-09	4.40997e-07
CAP.vs.POP-NA	LYVE1	2.30959	1.19251e-08	5.12813e-07
CAP.vs.POP-NA	SLC1A3	2.1485	1.07914e-08	4.7593e-07
CAP.vs.POP-NA	OLFML2B	1.67137	4.65276e-09	2.41008e-07
CAP.vs.POP-NA	CHN1	1.33991	4.22135e-09	2.23347e-07
CAP.vs.POP-NA	FTH1P2	-1.2201	3.42732e-10	3.08657e-08
CAP.vs.POP-NA	HLA-DOB	1.63945	4.35497e-09	2.28378e-07
CAP.vs.POP-NA	MSRB3	1.6883	4.77301e-09	2.45947e-07
CAP.vs.POP-NA	NOP56P3	-1.20293	2.40611e-10	2.3374e-08
CAP.vs.POP-NA	CD4	1.19386	2.11777e-09	1.28581e-07
CAP.vs.POP-NA	NEIL1	-0.720499	1.03589e-10	1.29126e-08
CAP.vs.POP-NA	WAS	1.1927	3.64879e-09	2.02075e-07
CAP.vs.POP-NA	CACNA2D1	1.39088	4.40279e-09	2.30478e-07
CAP.vs.POP-NA	ZDHHC23	-0.607892	7.91392e-10	5.95131e-08
CAP.vs.POP-NA	TREML2	2.86793	1.09887e-08	4.82347e-07
CAP.vs.POP-NA	CTSK	1.29403	2.72948e-09	1.57645e-07
CAP.vs.POP-NA	MYO5A	0.982103	2.24942e-09	1.3441e-07
CAP.vs.POP-NA	CD3E	1.42444	5.97807e-09	2.97688e-07
CAP.vs.POP-NA	PHLDA1	1.43447	3.74466e-09	2.06408e-07
CAP.vs.POP-NA	CHKA	-0.663776	2.7744e-10	2.61792e-08
CAP.vs.POP-NA	KCNH2	1.4386	4.27024e-09	2.2513e-07
CAP.vs.POP-NA	NES	1.13233	2.22356e-09	1.33379e-07
CAP.vs.POP-NA	HS6ST1	0.783175	3.95902e-09	2.12803e-07
CAP.vs.POP-NA	TNR	2.51975	1.18262e-10	1.41861e-08
CAP.vs.POP-NA	CCDC88A	0.829509	2.74461e-09	1.5821e-07
CAP.vs.POP-NA	CR2	2.89656	2.21802e-08	8.43615e-07
CAP.vs.POP-NA	COL19A1	2.44498	8.65776e-09	4.01441e-07
CAP.vs.POP-NA	CLMP	1.26905	4.03633e-09	2.15482e-07
CAP.vs.POP-NA	ROBO1	1.45033	3.7928e-09	2.06955e-07
CAP.vs.POP-NA	ITGB2	1.2326	2.50982e-09	1.46673e-07
CAP.vs.POP-NA	IL2RB	1.2296	4.08101e-09	2.17475e-07
CAP.vs.POP-NA	PLEKHO2	0.940126	3.88063e-09	2.09654e-07
CAP.vs.POP-NA	KCNE4	1.59085	6.45057e-09	3.17482e-07
CAP.vs.POP-NA	GATA3	1.39264	6.1906e-09	3.07754e-07
CAP.vs.POP-NA	ADAMTS12	1.96639	1.39812e-08	5.8345e-07
CAP.vs.POP-NA	PER1	1.34003	2.33596e-09	1.38148e-07
CAP.vs.POP-NA	DICER1-AS1	-0.62932	2.17888e-08	8.31935e-07
CAP.vs.POP-NA	MMP19	1.14815	2.65534e-09	1.53963e-07
CAP.vs.POP-NA	GNRH1	-0.972139	8.5547e-10	6.35256e-08
CAP.vs.POP-NA	CRABP2	1.93604	2.22382e-09	1.33379e-07
CAP.vs.POP-NA	IGF2BP3	2.90167	3.37185e-08	1.17057e-06
CAP.vs.POP-NA	SULT1A2	-1.15763	2.93632e-10	2.73586e-08
CAP.vs.POP-NA	CSRP2	1.20224	7.72283e-09	3.66111e-07
CAP.vs.POP-NA	IQCJ-SCHIP1	1.59024	8.24595e-09	3.8415e-07
CAP.vs.POP-NA	VCAN-AS1	1.6846	9.3836e-09	4.26421e-07
CAP.vs.POP-NA	TFEC	1.34835	9.522e-09	4.29974e-07
CAP.vs.POP-NA	FILIP1	1.39884	6.52115e-09	3.19893e-07
CAP.vs.POP-NA	MEIS1-AS2	1.86763	3.93266e-09	2.11856e-07
CAP.vs.POP-NA	PTPLA	1.43483	6.59175e-09	3.21758e-07
CAP.vs.POP-NA	LINC01215	2.55871	3.54485e-09	1.98545e-07
CAP.vs.POP-NA	CCL5	1.62264	8.86609e-09	4.07909e-07
CAP.vs.POP-NA	MS4A4A	1.64204	9.96151e-09	4.4635e-07
CAP.vs.POP-NA	ABLIM3	1.4846	7.2599e-09	3.49762e-07
CAP.vs.POP-NA	PIWIL1	2.79902	0.000830094	0.00451342
CAP.vs.POP-NA	SIRPA	1.2489	5.22138e-09	2.64452e-07
CAP.vs.POP-NA	RGPD5	-1.0326	1.27239e-09	8.54866e-08
CAP.vs.POP-NA	UPK3BL	-0.817417	7.86609e-10	5.93039e-08
CAP.vs.POP-NA	ATP1A3	2.33534	2.24492e-08	8.50574e-07
CAP.vs.POP-NA	F13A1	2.31423	1.38771e-08	5.81564e-07
CAP.vs.POP-NA	PRR34	-1.16498	1.61373e-10	1.75028e-08
CAP.vs.POP-NA	CES3	-1.05516	8.31467e-11	1.0998e-08
CAP.vs.POP-NA	FLT4	1.33866	6.58286e-09	3.21758e-07
CAP.vs.POP-NA	C5orf58	1.26369	9.47984e-09	4.28822e-07
CAP.vs.POP-NA	IDO1	2.62532	2.19196e-08	8.34776e-07
CAP.vs.POP-NA	KLHDC7B	1.87057	8.70268e-09	4.02893e-07
CAP.vs.POP-NA	TAGLN	1.45946	5.46394e-09	2.74857e-07
CAP.vs.POP-NA	DTD1	0.679477	1.74417e-08	6.98376e-07
CAP.vs.POP-NA	SLC44A3	-0.641847	1.14696e-09	7.95864e-08
CAP.vs.POP-NA	COL8A1	2.66171	2.82003e-08	1.01772e-06
CAP.vs.POP-NA	LINC00152	1.146	6.51314e-09	3.19893e-07
CAP.vs.POP-NA	CDH19	3.61544	2.55537e-08	9.46415e-07
CAP.vs.POP-NA	RRAD	1.71572	7.43051e-09	3.54604e-07
CAP.vs.POP-NA	TLR2	1.50055	1.01885e-08	4.53948e-07
CAP.vs.POP-NA	GAP43	4.31812	4.91549e-11	7.28205e-09
CAP.vs.POP-NA	PIK3R5	1.16804	4.81669e-09	2.47675e-07
CAP.vs.POP-NA	MMP11	1.98885	1.92051e-08	7.53678e-07
CAP.vs.POP-NA	SFRP4	2.87134	3.37767e-08	1.17057e-06
CAP.vs.POP-NA	EGFL6	2.28353	1.26721e-08	5.40231e-07
CAP.vs.POP-NA	IL7R	1.4	5.57638e-09	2.79564e-07
CAP.vs.POP-NA	DUSP10	0.993527	7.43222e-09	3.54604e-07
CAP.vs.POP-NA	TRABD2B	2.00941	1.88922e-08	7.45348e-07
CAP.vs.POP-NA	NAMPT	0.936611	3.72663e-09	2.06001e-07
CAP.vs.POP-NA	TMSB4XP6	-1.58772	1.75769e-10	1.82732e-08
CAP.vs.POP-NA	ARHGEF6	0.963342	7.24155e-09	3.49446e-07
CAP.vs.POP-NA	PHLDA2	1.27541	8.02212e-09	3.75493e-07
CAP.vs.POP-NA	ANO7	-1.67587	4.04722e-11	6.37846e-09
CAP.vs.POP-NA	EEF1A1P11	-0.934168	1.11761e-09	7.80981e-08
CAP.vs.POP-NA	FGL2	1.03394	5.9468e-09	2.96629e-07
CAP.vs.POP-NA	SNRPF	0.89651	1.05092e-08	4.66133e-07
CAP.vs.POP-NA	LTBP2	1.24037	4.82326e-09	2.47675e-07
CAP.vs.POP-NA	APOE	1.86659	1.77422e-08	7.07515e-07
CAP.vs.POP-NA	FLT3	1.48746	5.78712e-09	2.8964e-07
CAP.vs.POP-NA	NAPEPLD	-0.604979	1.61866e-09	1.04033e-07
CAP.vs.POP-NA	LILRB3	1.23451	9.10325e-09	4.16235e-07
CAP.vs.POP-NA	NLRP3	1.30821	1.22691e-08	5.2608e-07
CAP.vs.POP-NA	FUT5	-1.17075	9.482e-10	6.85225e-08
CAP.vs.POP-NA	EFEMP1	1.84306	2.0082e-08	7.79831e-07
CAP.vs.POP-NA	TRBV28	1.31586	8.60927e-09	3.99818e-07
CAP.vs.POP-NA	PLCD1	-0.642298	1.93997e-09	1.20353e-07
CAP.vs.POP-NA	ZBTB16	2.29278	2.06789e-08	7.97781e-07
CAP.vs.POP-NA	POMP	0.843816	7.45062e-09	3.54911e-07
CAP.vs.POP-NA	KRT7	1.23124	0.0071258	0.0246388
CAP.vs.POP-NA	FPR1	2.14587	2.47499e-08	9.24736e-07
CAP.vs.POP-NA	FSTL1	1.4753	9.42461e-09	4.27629e-07
CAP.vs.POP-NA	EHD3	0.909278	1.61127e-08	6.56675e-07
CAP.vs.POP-NA	CD109	1.82575	2.02797e-08	7.85446e-07
CAP.vs.POP-NA	GATA6-AS1	-0.98513	9.56758e-10	6.88053e-08
CAP.vs.POP-NA	HLA-DRB1	1.52343	1.13638e-08	4.93903e-07
CAP.vs.POP-NA	RGMA	2.25358	3.83805e-08	1.30261e-06
CAP.vs.POP-NA	ENTPD5	-0.915698	2.44635e-10	2.36872e-08
CAP.vs.POP-NA	LRRC8C	0.905085	1.43288e-08	5.95438e-07
CAP.vs.POP-NA	PYGO1	1.47555	1.23258e-08	5.26993e-07
CAP.vs.POP-NA	COL22A1	1.9502	7.7621e-09	3.67386e-07
CAP.vs.POP-NA	FYN	1.01499	4.28994e-09	2.25767e-07
CAP.vs.POP-NA	KCNQ3	2.00502	1.95871e-08	7.61609e-07
CAP.vs.POP-NA	ABO	-0.770724	4.04153e-10	3.46088e-08
CAP.vs.POP-NA	GALNT18	1.3452	1.21959e-08	5.23701e-07
CAP.vs.POP-NA	PARVB	1.51107	1.39032e-08	5.81833e-07
CAP.vs.POP-NA	RGL1	0.934711	1.11111e-08	4.86279e-07
CAP.vs.POP-NA	SIX4	2.6136	4.44716e-08	1.47059e-06
CAP.vs.POP-NA	PHF7	-0.67912	1.07808e-08	4.7593e-07
CAP.vs.POP-NA	NXPE1	-1.50036	8.23616e-11	1.0943e-08
CAP.vs.POP-NA	COL5A1	1.46365	1.12516e-08	4.91703e-07
CAP.vs.POP-NA	PRDM1	1.07698	4.85875e-09	2.49065e-07
CAP.vs.POP-NA	TPRG1	1.27118	2.67466e-08	9.77159e-07
CAP.vs.POP-NA	GP9	-1.51659	3.04026e-10	2.81499e-08
CAP.vs.POP-NA	SASH3	1.03239	1.03295e-08	4.59536e-07
CAP.vs.POP-NA	DUSP4	1.91357	3.35696e-08	1.16741e-06
CAP.vs.POP-NA	ARAP1-AS2	-0.588438	2.05615e-08	7.94286e-07
CAP.vs.POP-NA	DGKG	1.33825	1.77295e-08	7.07515e-07
CAP.vs.POP-NA	UGT1A6	-1.44425	1.04157e-10	1.29126e-08
CAP.vs.POP-NA	PTGFR	2.15632	1.82948e-08	7.27592e-07
CAP.vs.POP-NA	PLAU	1.49764	1.45147e-08	6.0232e-07
CAP.vs.POP-NA	FAM107A	1.51959	1.51507e-08	6.21744e-07
CAP.vs.POP-NA	C3AR1	1.48013	1.90776e-08	7.50666e-07
CAP.vs.POP-NA	PDPN	1.55565	1.94922e-08	7.6067e-07
CAP.vs.POP-NA	SEMA3F	-1.10919	1.66389e-10	1.7829e-08
CAP.vs.POP-NA	ITGAM	1.26508	1.4634e-08	6.05575e-07
CAP.vs.POP-NA	EZR	0.676798	1.1289e-08	4.92228e-07
CAP.vs.POP-NA	FADS1	1.50794	1.92335e-08	7.53796e-07
CAP.vs.POP-NA	C14orf159	-0.624957	1.89174e-09	1.1825e-07
CAP.vs.POP-NA	ICAM1	1.24824	1.16313e-08	5.04239e-07
CAP.vs.POP-NA	GRASP	1.02117	1.39262e-08	5.81975e-07
CAP.vs.POP-NA	PREX1	0.977857	5.41167e-09	2.73156e-07
CAP.vs.POP-NA	SNX10	1.2681	1.77724e-08	7.07767e-07
CAP.vs.POP-NA	SLC7A7	1.05219	1.70096e-08	6.84751e-07
CAP.vs.POP-NA	KIAA0408	1.71709	1.19229e-08	5.12813e-07
CAP.vs.POP-NA	CTB-113P19.1	1.5906	2.66028e-08	9.74307e-07
CAP.vs.POP-NA	SCHIP1	1.61583	2.13381e-08	8.16829e-07
CAP.vs.POP-NA	FAM26F	2.05579	3.51888e-08	1.21516e-06
CAP.vs.POP-NA	HLA-DRA	1.56004	1.94756e-08	7.6067e-07
CAP.vs.POP-NA	MACC1	0.929739	6.32973e-09	3.12772e-07
CAP.vs.POP-NA	NADSYN1	-0.585891	2.79575e-09	1.60534e-07
CAP.vs.POP-NA	PRSS33	2.51805	5.34909e-08	1.71339e-06
CAP.vs.POP-NA	SPARCL1	1.583	1.85278e-08	7.34888e-07
CAP.vs.POP-NA	OAS2	1.56581	1.88328e-08	7.43995e-07
CAP.vs.POP-NA	HEG1	1.03198	8.01764e-09	3.75493e-07
CAP.vs.POP-NA	TGFB2	1.50571	2.49028e-08	9.28027e-07
CAP.vs.POP-NA	SRP14-AS1	-0.918368	3.8818e-09	2.09654e-07
CAP.vs.POP-NA	BTBD19	1.30299	1.63133e-08	6.60692e-07
CAP.vs.POP-NA	LILRA6	1.27489	2.29179e-08	8.66117e-07
CAP.vs.POP-NA	RPL41P1	1.35304	2.62519e-08	9.64256e-07
CAP.vs.POP-NA	AMT	-0.784226	8.9386e-10	6.55549e-08
CAP.vs.POP-NA	SPHK1	1.59694	2.71655e-08	9.887e-07
CAP.vs.POP-NA	OSMR	1.11118	1.08632e-08	4.78256e-07
CAP.vs.POP-NA	FCRL1	2.48241	8.45645e-08	2.5131e-06
CAP.vs.POP-NA	CCDC17	-1.02853	7.66411e-10	5.83753e-08
CAP.vs.POP-NA	MXRA5	1.53539	2.01532e-08	7.81571e-07
CAP.vs.POP-NA	TUBBP10	-0.969166	3.15193e-09	1.78563e-07
CAP.vs.POP-NA	ACOT11	-0.742029	6.09928e-10	4.89744e-08
CAP.vs.POP-NA	SELENBP1	-1.58508	1.42913e-10	1.6145e-08
CAP.vs.POP-NA	CD74	1.33414	1.72212e-08	6.92328e-07
CAP.vs.POP-NA	AHR	0.650847	1.87242e-08	7.40694e-07
CAP.vs.POP-NA	GPR4	1.56085	2.33078e-08	8.78611e-07
CAP.vs.POP-NA	APLN	2.03963	6.07522e-08	1.91289e-06
CAP.vs.POP-NA	MMP2	1.70815	2.95116e-08	1.05476e-06
CAP.vs.POP-NA	PDLIM4	1.40323	2.33574e-08	8.79362e-07
CAP.vs.POP-NA	FHL3	1.25521	2.1866e-08	8.33808e-07
CAP.vs.POP-NA	RERG	1.74842	2.75046e-08	9.97471e-07
CAP.vs.POP-NA	STX11	1.29616	2.97848e-08	1.06069e-06
CAP.vs.POP-NA	RPL41P2	-1.04771	3.8634e-09	2.0965e-07
CAP.vs.POP-NA	SFXN3	0.751775	1.42326e-08	5.92272e-07
CAP.vs.POP-NA	NXN	1.35969	1.95291e-08	7.6067e-07
CAP.vs.POP-NA	CCDC8	1.62939	3.21915e-08	1.1301e-06
CAP.vs.POP-NA	IFI30	1.24781	1.42049e-08	5.9195e-07
CAP.vs.POP-NA	PALM	1.49386	2.73652e-08	9.93632e-07
CAP.vs.POP-NA	ETV1	1.259	2.98251e-08	1.06085e-06
CAP.vs.POP-NA	PRR29	1.12457	2.64065e-08	9.68313e-07
CAP.vs.POP-NA	MYH11	1.75835	2.95729e-08	1.05568e-06
CAP.vs.POP-NA	HSPB6	2.20071	8.01547e-08	2.40618e-06
CAP.vs.POP-NA	SLC38A11	1.33835	0.00346483	0.0139578
CAP.vs.POP-NA	CDR2L	1.0879	2.05008e-08	7.92974e-07
CAP.vs.POP-NA	KYNU	1.47256	3.25259e-08	1.13914e-06
CAP.vs.POP-NA	LOXL1	1.30073	2.4932e-08	9.28027e-07
CAP.vs.POP-NA	IL10RA	1.04871	8.42864e-09	3.92044e-07
CAP.vs.POP-NA	SNRPG	0.694245	6.99236e-08	2.1441e-06
CAP.vs.POP-NA	ST6GALNAC5	2.1137	4.49004e-08	1.48311e-06
CAP.vs.POP-NA	RGCC	1.25188	2.57661e-08	9.51901e-07
CAP.vs.POP-NA	CD40	1.40458	2.51439e-08	9.34341e-07
CAP.vs.POP-NA	ZNF169	-0.634226	1.38471e-08	5.81128e-07
CAP.vs.POP-NA	PLA2G2D	3.03804	1.23138e-07	3.37195e-06
CAP.vs.POP-NA	FADS3	1.02494	2.49039e-08	9.28027e-07
CAP.vs.POP-NA	CD28	1.42034	3.76497e-08	1.28221e-06
CAP.vs.POP-NA	GIMAP6	1.05165	2.46174e-08	9.20945e-07
CAP.vs.POP-NA	CBX2	1.66888	3.8061e-08	1.29325e-06
CAP.vs.POP-NA	NCKAP1L	1.11478	1.24279e-08	5.30584e-07
CAP.vs.POP-NA	GPR183	0.697678	5.99639e-08	1.89209e-06
CAP.vs.POP-NA	MS4A7	1.23603	3.29698e-08	1.15021e-06
CAP.vs.POP-NA	SHISA2	1.97981	3.53369e-08	1.21886e-06
CAP.vs.POP-NA	MCAM	1.26457	1.91072e-08	7.50833e-07
CAP.vs.POP-NA	HLA-DPA1	1.4639	2.70326e-08	9.86391e-07
CAP.vs.POP-NA	ITGBL1	2.61486	1.38039e-07	3.67178e-06
CAP.vs.POP-NA	SRGAP2	0.848589	2.11389e-08	8.12352e-07
CAP.vs.POP-NA	MORF4L2	0.593445	4.73492e-08	1.55189e-06
CAP.vs.POP-NA	KRT86	1.89651	5.34552e-08	1.71339e-06
CAP.vs.POP-NA	FAM151A	-0.631392	9.53434e-09	4.29974e-07
CAP.vs.POP-NA	ASPG	-1.05124	5.38785e-10	4.40985e-08
CAP.vs.POP-NA	ZBED2	1.60323	3.6747e-08	1.2558e-06
CAP.vs.POP-NA	GNAI2	0.723823	2.12612e-08	8.15468e-07
CAP.vs.POP-NA	LILRA5	1.81566	2.89236e-08	1.04129e-06
CAP.vs.POP-NA	PLEKHG2	1.02817	1.17336e-08	5.06785e-07
CAP.vs.POP-NA	EEF1A1P25	-0.747997	3.84573e-08	1.30372e-06
CAP.vs.POP-NA	TRBV25-1	1.2397	2.67327e-08	9.77159e-07
CAP.vs.POP-NA	MFRP	1.42841	3.63929e-08	1.24802e-06
CAP.vs.POP-NA	BHLHE40	1.05174	1.83741e-08	7.29767e-07
CAP.vs.POP-NA	CLDN18	2.49589	9.09236e-08	2.66736e-06
CAP.vs.POP-NA	CLEC2B	1.49411	3.06989e-08	1.08541e-06
CAP.vs.POP-NA	MEOX2	1.34808	0.00595867	0.0213844
CAP.vs.POP-NA	C1QTNF5	1.43781	3.87821e-08	1.31323e-06
CAP.vs.POP-NA	FAM26E	1.73364	4.63533e-08	1.526e-06
CAP.vs.POP-NA	UGT1A7	-1.47067	3.33632e-10	3.04159e-08
CAP.vs.POP-NA	ITLN1	-2.24542	9.77402e-11	1.23758e-08
CAP.vs.POP-NA	NCF2	1.12934	3.50422e-08	1.21151e-06
CAP.vs.POP-NA	MS4A6A	1.17402	2.7196e-08	9.887e-07
CAP.vs.POP-NA	C17orf96	1.47802	4.72187e-08	1.54933e-06
CAP.vs.POP-NA	DUSP2	1.39913	4.17966e-08	1.39616e-06
CAP.vs.POP-NA	CKMT1B	-0.830892	2.56753e-09	1.49457e-07
CAP.vs.POP-NA	TGFBR1	0.701485	2.71735e-08	9.887e-07
CAP.vs.POP-NA	TPM2	1.318	2.23424e-08	8.48697e-07
CAP.vs.POP-NA	RPL5P1	-1.1856	4.0293e-09	2.15482e-07
CAP.vs.POP-NA	B4GALT4-AS1	-0.696377	8.26983e-08	2.46288e-06
CAP.vs.POP-NA	CLEC12A	1.8825	1.50752e-08	6.21228e-07
CAP.vs.POP-NA	TNFAIP3	1.00447	1.51288e-08	6.21709e-07
CAP.vs.POP-NA	PIK3AP1	1.11115	2.39622e-08	8.97569e-07
CAP.vs.POP-NA	TYROBP	1.45175	5.14736e-08	1.66838e-06
CAP.vs.POP-NA	TPPP3	1.58152	5.25684e-08	1.68931e-06
CAP.vs.POP-NA	ZEB1	0.95974	2.1275e-08	8.15468e-07
CAP.vs.POP-NA	COLEC12	1.82078	7.54801e-08	2.28905e-06
CAP.vs.POP-NA	GPR124	1.03837	1.54671e-08	6.33852e-07
CAP.vs.POP-NA	TIMP2	1.31197	3.20973e-08	1.12813e-06
CAP.vs.POP-NA	ADAMTS15	1.87824	8.49062e-08	2.5182e-06
CAP.vs.POP-NA	PEA15	0.75823	2.8023e-08	1.01255e-06
CAP.vs.POP-NA	DDN	2.01846	5.67891e-08	1.8015e-06
CAP.vs.POP-NA	SNN	0.677937	1.53353e-07	4.00326e-06
CAP.vs.POP-NA	KLB	-0.89062	1.37702e-08	5.79541e-07
CAP.vs.POP-NA	SMAD6	-0.824012	1.37365e-09	9.12556e-08
CAP.vs.POP-NA	FRYL	-0.658408	2.44578e-09	1.43782e-07
CAP.vs.POP-NA	GALNT14	2.34743	4.89101e-08	1.59951e-06
CAP.vs.POP-NA	AEBP1	1.54175	4.29135e-08	1.42863e-06
CAP.vs.POP-NA	POLR2J3	-0.68579	3.00128e-09	1.71363e-07
CAP.vs.POP-NA	PAQR8	-0.795721	2.29149e-09	1.36305e-07
CAP.vs.POP-NA	NGFR	2.24185	1.02971e-07	2.93359e-06
CAP.vs.POP-NA	SULT1A1	-0.915403	1.45942e-09	9.54552e-08
CAP.vs.POP-NA	TMOD2	1.19451	3.67378e-08	1.2558e-06
CAP.vs.POP-NA	RTN4RL2	1.34339	8.74899e-08	2.58448e-06
CAP.vs.POP-NA	DKK4	4.64388	3.84585e-09	2.0908e-07
CAP.vs.POP-NA	FAM19A5	1.5415	5.50073e-08	1.756e-06
CAP.vs.POP-NA	VSIG1	2.36019	2.83678e-05	0.000289333
CAP.vs.POP-NA	GNB4	0.895136	5.50583e-08	1.756e-06
CAP.vs.POP-NA	UBE2E2	1.30166	6.36078e-08	1.98174e-06
CAP.vs.POP-NA	RBPMS2	1.76018	6.69511e-08	2.05991e-06
CAP.vs.POP-NA	HAVCR2	1.25233	6.00941e-08	1.89418e-06
CAP.vs.POP-NA	S100A9	2.59003	1.29128e-07	3.50359e-06
CAP.vs.POP-NA	LPHN2	1.35398	4.94404e-08	1.61507e-06
CAP.vs.POP-NA	RFTN1	0.77043	2.37634e-08	8.91249e-07
CAP.vs.POP-NA	EML1	1.28184	4.85192e-08	1.58848e-06
CAP.vs.POP-NA	PPAPDC1A	3.64609	8.74593e-08	2.58448e-06
CAP.vs.POP-NA	YPEL1	-0.650664	1.85577e-08	7.3509e-07
CAP.vs.POP-NA	ACTA2	1.26209	3.55223e-08	1.22138e-06
CAP.vs.POP-NA	HLX	1.01019	6.46913e-08	2.00077e-06
CAP.vs.POP-NA	UGT1A9	-1.47035	6.33301e-10	5.03058e-08
CAP.vs.POP-NA	ALOX5AP	1.38151	6.45133e-08	1.99843e-06
CAP.vs.POP-NA	FOS	1.65553	5.58565e-08	1.77572e-06
CAP.vs.POP-NA	SORCS1	2.56009	1.7274e-07	4.42361e-06
CAP.vs.POP-NA	EIF1AX	0.856317	3.37791e-08	1.17057e-06
CAP.vs.POP-NA	CHCHD2P6	-0.976891	1.63227e-08	6.60692e-07
CAP.vs.POP-NA	HAPLN3	1.40975	6.2987e-08	1.96654e-06
CAP.vs.POP-NA	CAV2	1.14808	6.19483e-08	1.93949e-06
CAP.vs.POP-NA	RCSD1	0.945797	3.95546e-08	1.33481e-06
CAP.vs.POP-NA	CCBE1	3.00516	1.60699e-07	4.15839e-06
CAP.vs.POP-NA	SGIP1	1.3288	5.20513e-08	1.67999e-06
CAP.vs.POP-NA	SRGAP2B	1.12791	8.19384e-08	2.44487e-06
CAP.vs.POP-NA	CXCL1	1.46727	6.35504e-08	1.98174e-06
CAP.vs.POP-NA	CDH6	1.23603	6.36999e-08	1.98253e-06
CAP.vs.POP-NA	BCHE	3.52147	4.17833e-07	9.02989e-06
CAP.vs.POP-NA	STARD5	-0.638387	9.16601e-09	4.18459e-07
CAP.vs.POP-NA	NPC1L1	3.37525	5.15227e-08	1.66838e-06
CAP.vs.POP-NA	TPRXL	3.15164	3.01884e-07	6.88571e-06
CAP.vs.POP-NA	ATG9B	1.32276	7.71449e-08	2.32645e-06
CAP.vs.POP-NA	KRT18P63	-0.765052	3.93167e-08	1.3283e-06
CAP.vs.POP-NA	STK38	-0.589391	9.99584e-09	4.46707e-07
CAP.vs.POP-NA	DEGS1	0.868237	8.0492e-08	2.41074e-06
CAP.vs.POP-NA	FSCN1	1.72987	1.03232e-07	2.9382e-06
CAP.vs.POP-NA	PCDHB3	1.56449	7.8745e-08	2.37107e-06
CAP.vs.POP-NA	HCST	1.44072	6.83291e-08	2.09795e-06
CAP.vs.POP-NA	HSPE1	0.810901	5.0531e-08	1.64526e-06
CAP.vs.POP-NA	CADM1	1.36599	8.47852e-08	2.51714e-06
CAP.vs.POP-NA	CST7	1.19735	1.25703e-07	3.4232e-06
CAP.vs.POP-NA	GNG2	1.10428	6.72923e-08	2.06826e-06
CAP.vs.POP-NA	IKBIP	0.965405	9.03032e-08	2.657e-06
CAP.vs.POP-NA	LINC01234	5.49882	7.09603e-09	3.44669e-07
CAP.vs.POP-NA	JAM3	0.950672	6.64886e-08	2.04781e-06
CAP.vs.POP-NA	ITGA4	0.969828	3.26918e-08	1.14225e-06
CAP.vs.POP-NA	COL4A1	1.39316	6.9977e-08	2.1441e-06
CAP.vs.POP-NA	TFRC	0.834136	4.36239e-08	1.45065e-06
CAP.vs.POP-NA	SPRY4	0.743446	5.00005e-08	1.62977e-06
CAP.vs.POP-NA	LOX	1.54992	9.21843e-08	2.69096e-06
CAP.vs.POP-NA	SLC8A1	0.89314	4.25163e-08	1.417e-06
CAP.vs.POP-NA	KLF2P1	5.28198	1.98791e-07	4.96206e-06
CAP.vs.POP-NA	FN1	2.16804	1.24427e-07	3.39783e-06
CAP.vs.POP-NA	PDGFC	1.1631	6.5499e-08	2.01943e-06
CAP.vs.POP-NA	ABHD3	-0.727035	7.71797e-09	3.66111e-07
CAP.vs.POP-NA	EBI3	1.32173	5.95995e-08	1.8846e-06
CAP.vs.POP-NA	ERRFI1	1.08338	3.90359e-08	1.32032e-06
CAP.vs.POP-NA	C6orf223	1.68456	1.30893e-07	3.5353e-06
CAP.vs.POP-NA	PCOLCE-AS1	1.35186	7.90154e-08	2.3768e-06
CAP.vs.POP-NA	LRRK2	1.21878	6.24384e-08	1.95146e-06
CAP.vs.POP-NA	TMX4	0.687307	6.51316e-08	2.01019e-06
CAP.vs.POP-NA	P2RY14	1.45795	8.05505e-08	2.41074e-06
CAP.vs.POP-NA	TMEM44	-0.591907	9.3195e-09	4.24159e-07
CAP.vs.POP-NA	RSRP1	-0.61733	7.17555e-09	3.47393e-07
CAP.vs.POP-NA	ITPR1	0.807994	2.55986e-08	9.46892e-07
CAP.vs.POP-NA	FGR	1.37914	7.66331e-08	2.31927e-06
CAP.vs.POP-NA	S100A8	2.98731	4.52874e-07	9.63952e-06
CAP.vs.POP-NA	D2HGDH	-0.713484	2.99719e-09	1.71363e-07
CAP.vs.POP-NA	TLR8	1.81726	9.12074e-08	2.67298e-06
CAP.vs.POP-NA	C1QB	1.55479	9.80297e-08	2.82541e-06
CAP.vs.POP-NA	PLS3	1.00205	4.05649e-08	1.36205e-06
CAP.vs.POP-NA	CSPG4	1.21642	5.34088e-08	1.71339e-06
CAP.vs.POP-NA	GBP1	1.20666	5.172e-08	1.67294e-06
CAP.vs.POP-NA	UGT1A3	-1.4256	1.17182e-09	8.09321e-08
CAP.vs.POP-NA	FTLP3	-0.94891	1.19055e-08	5.12813e-07
CAP.vs.POP-NA	SPDYE2B	-0.946301	7.33852e-09	3.52976e-07
CAP.vs.POP-NA	MITF	1.32361	1.01709e-07	2.90601e-06
CAP.vs.POP-NA	RRP15	0.604323	2.71576e-07	6.35586e-06
CAP.vs.POP-NA	CD226	1.12498	1.12253e-07	3.13768e-06
CAP.vs.POP-NA	ARHGAP10	1.25927	7.34606e-08	2.23696e-06
CAP.vs.POP-NA	CCR5	1.20392	1.0828e-07	3.05255e-06
CAP.vs.POP-NA	PEG10	2.20973	2.74661e-07	6.39774e-06
CAP.vs.POP-NA	UBL5	0.628478	1.78569e-07	4.54929e-06
CAP.vs.POP-NA	SLC6A20	1.86139	2.17732e-07	5.32275e-06
CAP.vs.POP-NA	EYA1	2.35199	2.44593e-07	5.8491e-06
CAP.vs.POP-NA	COMP	3.84318	9.92055e-08	2.84822e-06
CAP.vs.POP-NA	DACT3	1.47638	1.08453e-07	3.05407e-06
CAP.vs.POP-NA	CD83	1.16277	9.88979e-08	2.84214e-06
CAP.vs.POP-NA	EMILIN1	1.223	6.19481e-08	1.93949e-06
CAP.vs.POP-NA	CERKL	1.21102	1.50152e-07	3.95218e-06
CAP.vs.POP-NA	NRP1	1.02905	5.12977e-08	1.66709e-06
CAP.vs.POP-NA	GLRA2	-2.44971	1.18701e-09	8.13541e-08
CAP.vs.POP-NA	ELFN1	1.55814	8.73836e-08	2.58448e-06
CAP.vs.POP-NA	APBB1IP	1.14631	8.77984e-08	2.58852e-06
CAP.vs.POP-NA	SSB	0.660971	9.17699e-08	2.68416e-06
CAP.vs.POP-NA	CYSLTR2	1.49658	5.41241e-08	1.72993e-06
CAP.vs.POP-NA	GPR78	1.31686	1.07241e-07	3.03192e-06
CAP.vs.POP-NA	CXorf65	1.39636	4.55422e-08	1.50264e-06
CAP.vs.POP-NA	SLC10A1	-1.01046	1.50966e-08	6.21248e-07
CAP.vs.POP-NA	MED12L	1.29658	1.0854e-07	3.05407e-06
CAP.vs.POP-NA	GJA4	1.21701	1.10755e-07	3.11049e-06
CAP.vs.POP-NA	PLEK	1.38025	1.19579e-07	3.30812e-06
CAP.vs.POP-NA	ALPL	1.43083	9.15299e-08	2.67978e-06
CAP.vs.POP-NA	FOXC1	1.51518	1.66278e-07	4.28033e-06
CAP.vs.POP-NA	EGR2	1.21126	1.06208e-07	3.00845e-06
CAP.vs.POP-NA	ARHGAP15	1.1407	8.89721e-08	2.62043e-06
CAP.vs.POP-NA	PFKFB3	0.952521	5.87706e-08	1.86038e-06
CAP.vs.POP-NA	MPP6	1.14664	9.31796e-08	2.712e-06
CAP.vs.POP-NA	MAP1B	1.41683	1.02587e-07	2.92827e-06
CAP.vs.POP-NA	TMEM74B	1.5067	1.31862e-07	3.54533e-06
CAP.vs.POP-NA	CLEC11A	1.13984	1.37502e-07	3.66371e-06
CAP.vs.POP-NA	MLK7-AS1	1.22055	9.04032e-08	2.6573e-06
CAP.vs.POP-NA	CTBP2P4	-1.37699	6.7259e-09	3.27766e-07
CAP.vs.POP-NA	P2RX5	1.57361	1.29331e-07	3.5059e-06
CAP.vs.POP-NA	PLCL1	1.01791	1.137e-07	3.16917e-06
CAP.vs.POP-NA	SHFM1	0.613206	1.43219e-07	3.78541e-06
CAP.vs.POP-NA	NEDD4L	-0.827805	3.7847e-09	2.06895e-07
CAP.vs.POP-NA	UGT1A5	-1.43106	1.80155e-09	1.13416e-07
CAP.vs.POP-NA	CCND1	0.736293	9.52034e-08	2.75736e-06
CAP.vs.POP-NA	PDCD5	0.591009	2.29464e-07	5.5455e-06
CAP.vs.POP-NA	CTXN1	1.84288	2.08145e-07	5.13927e-06
CAP.vs.POP-NA	CREM	0.609578	4.73094e-07	9.99808e-06
CAP.vs.POP-NA	MAMLD1	1.29116	1.33009e-07	3.56968e-06
CAP.vs.POP-NA	TMEM200A	1.57049	1.2888e-07	3.50007e-06
CAP.vs.POP-NA	ACSF2	-0.954101	2.29104e-09	1.36305e-07
CAP.vs.POP-NA	DCLK1	1.96453	2.49431e-07	5.93605e-06
CAP.vs.POP-NA	HNF1B	-0.765332	6.33377e-09	3.12772e-07
CAP.vs.POP-NA	MFAP2	1.55225	1.53243e-07	4.00326e-06
CAP.vs.POP-NA	FHL5	1.74483	1.02716e-07	2.92914e-06
CAP.vs.POP-NA	CRYAB	1.52491	1.53651e-07	4.00526e-06
CAP.vs.POP-NA	ZGLP1	-0.950387	4.38668e-08	1.45546e-06
CAP.vs.POP-NA	APOC1	2.01147	2.90698e-07	6.69137e-06
CAP.vs.POP-NA	UGT1A1	-1.44865	1.97226e-09	1.21237e-07
CAP.vs.POP-NA	TMSB10	0.723844	9.3764e-08	2.72633e-06
CAP.vs.POP-NA	AKT3	0.906268	9.43725e-08	2.73955e-06
CAP.vs.POP-NA	IL6	2.43027	3.58046e-07	7.93458e-06
CAP.vs.POP-NA	UGT1A4	-1.42872	2.13886e-09	1.29596e-07
CAP.vs.POP-NA	SPI1	1.08894	1.2026e-07	3.32076e-06
CAP.vs.POP-NA	HLA-DQA1	1.54487	1.57687e-07	4.09116e-06
CAP.vs.POP-NA	GIMAP8	0.951334	1.24201e-07	3.3948e-06
CAP.vs.POP-NA	CRIP2	1.20939	1.11718e-07	3.12864e-06
CAP.vs.POP-NA	GZMB	1.9866	2.90852e-07	6.69137e-06
CAP.vs.POP-NA	EPHA2	1.10847	7.71751e-08	2.32645e-06
CAP.vs.POP-NA	MRAS	1.24382	1.50947e-07	3.96306e-06
CAP.vs.POP-NA	MAGEH1	1.26677	1.72027e-07	4.40917e-06
CAP.vs.POP-NA	CLDN14	1.9949	1.5156e-07	3.97043e-06
CAP.vs.POP-NA	KIFC3	1.13363	8.27082e-08	2.46288e-06
CAP.vs.POP-NA	ZNF552	-0.70049	1.09365e-08	4.80767e-07
CAP.vs.POP-NA	IGHD	3.18148	5.05631e-07	1.05726e-05
CAP.vs.POP-NA	HSPE1-MOB4	0.74756	1.17563e-07	3.2615e-06
CAP.vs.POP-NA	SOWAHB	-0.666463	4.00308e-08	1.34642e-06
CAP.vs.POP-NA	UGT1A8	-1.4357	2.48642e-09	1.45593e-07
CAP.vs.POP-NA	SLC41A1	0.73766	1.84052e-07	4.649e-06
CAP.vs.POP-NA	UGCG	0.658982	1.07937e-07	3.04578e-06
CAP.vs.POP-NA	CD8A	1.35162	1.99544e-07	4.96481e-06
CAP.vs.POP-NA	CDH11	1.41	1.20618e-07	3.32754e-06
CAP.vs.POP-NA	ZNF618	1.25729	1.04819e-07	2.97765e-06
CAP.vs.POP-NA	LDOC1	1.60751	1.3384e-07	3.58225e-06
CAP.vs.POP-NA	ME3	-0.654668	1.2326e-08	5.26993e-07
CAP.vs.POP-NA	CERCAM	1.46139	1.68637e-07	4.32976e-06
CAP.vs.POP-NA	RAB40B	-0.67639	1.62662e-08	6.60207e-07
CAP.vs.POP-NA	MAP7D1	0.662334	1.01053e-07	2.89006e-06
CAP.vs.POP-NA	BLK	1.90313	2.94218e-07	6.73678e-06
CAP.vs.POP-NA	ANP32E	0.839155	1.39595e-07	3.70283e-06
CAP.vs.POP-NA	EIF5A2	0.886351	2.73469e-07	6.38971e-06
CAP.vs.POP-NA	PCBP3	1.4676	1.80661e-07	4.58712e-06
CAP.vs.POP-NA	IL1RN	1.82925	3.55645e-07	7.89318e-06
CAP.vs.POP-NA	STOM	1.23529	1.23084e-07	3.37195e-06
CAP.vs.POP-NA	EEF1A1P19	-0.73519	7.70419e-08	2.32645e-06
CAP.vs.POP-NA	RPL5P23	-0.847625	9.88014e-08	2.84212e-06
CAP.vs.POP-NA	CD93	1.16579	1.09832e-07	3.08749e-06
CAP.vs.POP-NA	COL18A1	1.18386	1.11421e-07	3.12327e-06
CAP.vs.POP-NA	TMEM47	1.47215	2.05319e-07	5.09072e-06
CAP.vs.POP-NA	BOC	1.16802	1.22362e-07	3.35691e-06
CAP.vs.POP-NA	TMOD4	-0.972269	3.78006e-08	1.28587e-06
CAP.vs.POP-NA	NANOS1	-0.988718	4.38309e-08	1.45546e-06
CAP.vs.POP-NA	MOXD1	1.53377	1.91276e-07	4.79469e-06
CAP.vs.POP-NA	OLFML3	1.28317	1.8028e-07	4.585e-06
CAP.vs.POP-NA	STAT4	0.963309	1.80863e-07	4.58802e-06
CAP.vs.POP-NA	JAK3	1.02351	7.41119e-08	2.25448e-06
CAP.vs.POP-NA	HOXA6	-1.55651	4.12873e-09	2.18837e-07
CAP.vs.POP-NA	ONECUT2	1.76054	2.96461e-07	6.77244e-06
CAP.vs.POP-NA	DTHD1	1.6795	2.87805e-07	6.65162e-06
CAP.vs.POP-NA	CD34	1.06183	1.33321e-07	3.5748e-06
CAP.vs.POP-NA	CLEC4E	2.96015	2.15111e-07	5.28046e-06
CAP.vs.POP-NA	SDC2	1.33061	2.06086e-07	5.10545e-06
CAP.vs.POP-NA	HSBP1L1	-0.638152	9.30739e-08	2.71159e-06
CAP.vs.POP-NA	MYH10	0.945312	7.17819e-08	2.19034e-06
CAP.vs.POP-NA	RPL9P16	-1.06085	2.58515e-08	9.53866e-07
CAP.vs.POP-NA	WWC2	0.961759	1.30568e-07	3.52975e-06
CAP.vs.POP-NA	ASIC1	1.11126	1.564e-07	4.0649e-06
CAP.vs.POP-NA	SNORD3B-2	1.69908	2.27973e-07	5.51848e-06
CAP.vs.POP-NA	FAM60A	0.60626	1.96039e-07	4.90163e-06
CAP.vs.POP-NA	AQP9	2.5078	6.06115e-07	1.23257e-05
CAP.vs.POP-NA	HIST2H4A	-1.35214	2.78598e-08	1.00789e-06
CAP.vs.POP-NA	MAMDC4	-0.842488	7.84635e-09	3.70781e-07
CAP.vs.POP-NA	IGFBP5	1.68591	2.92906e-07	6.72233e-06
CAP.vs.POP-NA	C22orf15	-0.886741	4.2393e-08	1.41449e-06
CAP.vs.POP-NA	DUSP6	0.864174	1.27677e-07	3.47059e-06
CAP.vs.POP-NA	CRMP1	1.06868	2.09962e-07	5.17552e-06
CAP.vs.POP-NA	TWIST2	2.24465	3.21341e-07	7.24582e-06
CAP.vs.POP-NA	GIMAP5	1.0472	1.30491e-07	3.52975e-06
CAP.vs.POP-NA	GGT5	1.22757	1.68002e-07	4.32094e-06
CAP.vs.POP-NA	TRBC2	1.1559	1.658e-07	4.27546e-06
CAP.vs.POP-NA	CD79B	1.79419	3.12309e-07	7.09074e-06
CAP.vs.POP-NA	MIR99AHG	2.30152	1.73885e-07	4.44421e-06
CAP.vs.POP-NA	LINC00940	-1.89197	5.13391e-09	2.60914e-07
CAP.vs.POP-NA	EMP3	0.947189	2.16778e-07	5.3082e-06
CAP.vs.POP-NA	PRSS21	2.68705	0.00021348	0.00152341
CAP.vs.POP-NA	LILRB4	1.40979	2.68986e-07	6.31521e-06
CAP.vs.POP-NA	ANKRD9	-0.741212	1.5633e-08	6.39764e-07
CAP.vs.POP-NA	RAB8B	0.65649	4.38731e-07	9.37215e-06
CAP.vs.POP-NA	GPR3	1.60502	1.18993e-07	3.29499e-06
CAP.vs.POP-NA	PAM	1.11629	1.33812e-07	3.58225e-06
CAP.vs.POP-NA	OMP	-1.21186	1.12969e-08	4.92228e-07
CAP.vs.POP-NA	PLA2G16	1.41187	2.67687e-07	6.2897e-06
CAP.vs.POP-NA	IKZF3	1.14356	1.48245e-07	3.9078e-06
CAP.vs.POP-NA	MIR222HG	1.02059	1.56727e-07	4.06983e-06
CAP.vs.POP-NA	FGF7	1.6588	3.3627e-07	7.5195e-06
CAP.vs.POP-NA	HNRNPH2	0.628174	2.24633e-07	5.45573e-06
CAP.vs.POP-NA	GNB5	0.747955	3.05889e-07	6.96633e-06
CAP.vs.POP-NA	MYC	0.920466	1.4019e-07	3.71528e-06
CAP.vs.POP-NA	MARCO	4.19912	2.23887e-08	8.49366e-07
CAP.vs.POP-NA	SYNM	2.15728	4.41461e-08	1.46183e-06
CAP.vs.POP-NA	MAPRE1	0.638327	2.07714e-07	5.1372e-06
CAP.vs.POP-NA	TNPO1P3	-1.66389	1.29617e-08	5.50994e-07
CAP.vs.POP-NA	CTPS1	0.634466	2.58333e-07	6.0972e-06
CAP.vs.POP-NA	NFE2L3	0.61364	2.08011e-07	5.13927e-06
CAP.vs.POP-NA	NR2F1	1.26124	2.58923e-07	6.10313e-06
CAP.vs.POP-NA	RPL10AP6	-0.780638	2.15557e-07	5.28683e-06
CAP.vs.POP-NA	AOC3	1.39991	2.38839e-07	5.74396e-06
CAP.vs.POP-NA	EPHA3	1.50077	2.78172e-07	6.45922e-06
CAP.vs.POP-NA	ANKRD44	0.881231	9.86472e-08	2.84045e-06
CAP.vs.POP-NA	DPYSL2	1.0364	1.25126e-07	3.41377e-06
CAP.vs.POP-NA	TNFSF4	1.60793	2.21499e-07	5.39202e-06
CAP.vs.POP-NA	ADAMTSL4-AS1	0.979491	1.31733e-07	3.54507e-06
CAP.vs.POP-NA	SKAP1	1.15953	2.48176e-07	5.91569e-06
CAP.vs.POP-NA	DPYSL3	1.28396	1.73229e-07	4.4323e-06
CAP.vs.POP-NA	CD22	1.86973	5.05367e-07	1.05726e-05
CAP.vs.POP-NA	SOX11	3.47977	2.9075e-07	6.69137e-06
CAP.vs.POP-NA	SCARF2	1.24316	2.53882e-07	6.01301e-06
CAP.vs.POP-NA	FLT1	0.970882	1.5101e-07	3.96306e-06
CAP.vs.POP-NA	LINC01057	-0.745143	2.15223e-08	8.22818e-07
CAP.vs.POP-NA	ATP10A	1.29968	2.4812e-07	5.91569e-06
CAP.vs.POP-NA	FLRT2	1.53522	3.35852e-07	7.51584e-06
CAP.vs.POP-NA	ADH1A	-1.38481	1.62367e-08	6.60207e-07
CAP.vs.POP-NA	FAM180A	1.51574	0.00485514	0.0181587
CAP.vs.POP-NA	ANKRD33B	1.38478	2.63403e-07	6.2038e-06
CAP.vs.POP-NA	DKK3	1.39637	2.96243e-07	6.77244e-06
CAP.vs.POP-NA	UBD	2.045	4.21551e-07	9.08372e-06
CAP.vs.POP-NA	FCGR1A	1.72624	4.07307e-07	8.8736e-06
CAP.vs.POP-NA	NAV3	2.03986	5.37468e-07	1.11283e-05
CAP.vs.POP-NA	EPB41L4B	-0.756328	2.94772e-08	1.05476e-06
CAP.vs.POP-NA	SLC9A7	1.07504	1.99571e-07	4.96481e-06
CAP.vs.POP-NA	RILPL2	0.723457	5.18596e-07	1.07844e-05
CAP.vs.POP-NA	SRPX	1.78691	4.63759e-07	9.82182e-06
CAP.vs.POP-NA	KSR2	-1.37872	7.92737e-09	3.72562e-07
CAP.vs.POP-NA	SRF	0.637388	2.47579e-07	5.91096e-06
CAP.vs.POP-NA	COL6A3	1.44053	3.01337e-07	6.87851e-06
CAP.vs.POP-NA	KRT17	2.53901	6.87436e-07	1.36882e-05
CAP.vs.POP-NA	JPH2	1.72124	5.1467e-07	1.07294e-05
CAP.vs.POP-NA	FKBP5	1.03275	1.31661e-07	3.54507e-06
CAP.vs.POP-NA	KCNMB1	1.58159	3.72648e-07	8.21516e-06
CAP.vs.POP-NA	WISP1	1.54542	4.37312e-07	9.34857e-06
CAP.vs.POP-NA	CD6	1.02752	2.06266e-07	5.10563e-06
CAP.vs.POP-NA	ESF1	0.618927	4.12607e-07	8.9455e-06
CAP.vs.POP-NA	MEF2C	0.965396	2.27646e-07	5.51848e-06
CAP.vs.POP-NA	MRC2	1.16087	1.91183e-07	4.79469e-06
CAP.vs.POP-NA	BMPR1APS2	-1.04166	5.3916e-08	1.72514e-06
CAP.vs.POP-NA	SNORD3D	1.69945	4.19459e-07	9.04701e-06
CAP.vs.POP-NA	CBX4	0.721654	2.29045e-07	5.53989e-06
CAP.vs.POP-NA	COL4A2	1.19321	2.65665e-07	6.25209e-06
CAP.vs.POP-NA	CNTN2	0.940901	3.34574e-07	7.50423e-06
CAP.vs.POP-NA	UGT1A10	-1.40936	6.42431e-09	3.16715e-07
CAP.vs.POP-NA	PSMD14	0.600731	5.14838e-07	1.07294e-05
CAP.vs.POP-NA	PMM1	-0.585928	9.44036e-08	2.73955e-06
CAP.vs.POP-NA	NOX4	2.1234	5.64462e-07	1.15981e-05
CAP.vs.POP-NA	LINC00675	-0.671322	1.04977e-07	2.97927e-06
CAP.vs.POP-NA	PET100	0.635841	1.04378e-06	1.93289e-05
CAP.vs.POP-NA	HEY2	1.24806	2.74958e-07	6.39962e-06
CAP.vs.POP-NA	PNMA2	1.7894	6.08431e-07	1.23559e-05
CAP.vs.POP-NA	CITED1	2.35711	3.26376e-07	7.33701e-06
CAP.vs.POP-NA	SMC1A	0.715667	2.50919e-07	5.96541e-06
CAP.vs.POP-NA	ALPK2	1.49725	3.94452e-07	8.62745e-06
CAP.vs.POP-NA	PARP15	1.25977	3.14151e-07	7.10532e-06
CAP.vs.POP-NA	COL12A1	1.53575	4.12415e-07	8.9455e-06
CAP.vs.POP-NA	GPR155	0.998705	2.52436e-07	5.98354e-06
CAP.vs.POP-NA	FMNL3	0.618649	2.02062e-07	5.01414e-06
CAP.vs.POP-NA	CCDC85B	0.775275	4.93978e-07	1.03655e-05
CAP.vs.POP-NA	ABCA3	1.70583	5.704e-07	1.17039e-05
CAP.vs.POP-NA	TM4SF1	1.23137	2.9476e-07	6.74396e-06
CAP.vs.POP-NA	EOMES	1.62873	4.0947e-07	8.90762e-06
CAP.vs.POP-NA	PLA2G2F	3.10503	3.44941e-07	7.69018e-06
CAP.vs.POP-NA	MSANTD4	0.593052	9.87702e-07	1.85337e-05
CAP.vs.POP-NA	EREG	3.21216	1.21423e-07	3.34666e-06
CAP.vs.POP-NA	CAMKV	3.62172	3.72111e-07	8.20944e-06
CAP.vs.POP-NA	ASB9P1	-0.825398	2.42205e-07	5.79668e-06
CAP.vs.POP-NA	CHAD	-1.16146	1.64315e-08	6.64186e-07
CAP.vs.POP-NA	GOLT1B	0.752256	4.37259e-07	9.34857e-06
CAP.vs.POP-NA	THSD7B	3.54416	1.63524e-06	2.79738e-05
CAP.vs.POP-NA	PI16	2.58273	6.69794e-07	1.33729e-05
CAP.vs.POP-NA	RASSF3	0.604692	4.00591e-07	8.74658e-06
CAP.vs.POP-NA	STON1-GTF2A1L	1.19027	3.87179e-07	8.49128e-06
CAP.vs.POP-NA	FKBP1AP2	-1.26212	3.17839e-08	1.11844e-06
CAP.vs.POP-NA	GZMH	1.85192	4.44844e-07	9.48905e-06
CAP.vs.POP-NA	SDS	1.10348	4.98135e-07	1.04453e-05
CAP.vs.POP-NA	TMSB4X	0.739007	2.71358e-07	6.35586e-06
CAP.vs.POP-NA	STON1	1.0322	3.135e-07	7.1022e-06
CAP.vs.POP-NA	TRIB1	0.864197	1.90521e-07	4.78386e-06
CAP.vs.POP-NA	C10orf55	1.34323	4.54499e-07	9.66023e-06
CAP.vs.POP-NA	TTC7B	1.0181	3.2303e-07	7.27591e-06
CAP.vs.POP-NA	TIMP1	1.04104	2.51268e-07	5.96541e-06
CAP.vs.POP-NA	ARRB2	0.658933	3.39804e-07	7.58707e-06
CAP.vs.POP-NA	ARHGAP25	0.895562	3.16946e-07	7.15216e-06
CAP.vs.POP-NA	OGFRL1	0.922397	2.75678e-07	6.41134e-06
CAP.vs.POP-NA	SLC26A9	2.53523	0.00279297	0.0117831
CAP.vs.POP-NA	WNK2	-0.884155	1.68099e-08	6.78556e-07
CAP.vs.POP-NA	ABCC9	1.45774	4.65705e-07	9.85598e-06
CAP.vs.POP-NA	TCEA3	-0.680172	4.70899e-08	1.54681e-06
CAP.vs.POP-NA	MRGBP	0.615292	7.97694e-07	1.54375e-05
CAP.vs.POP-NA	PRKCB	1.14289	2.92832e-07	6.72233e-06
CAP.vs.POP-NA	FPR2	2.47429	1.28423e-06	2.28669e-05
CAP.vs.POP-NA	SIGLEC9	1.0327	6.29463e-07	1.26873e-05
CAP.vs.POP-NA	SATB2-AS1	-1.32066	9.9728e-09	4.4635e-07
CAP.vs.POP-NA	LINC01268	-0.975028	9.26663e-08	2.70237e-06
CAP.vs.POP-NA	KCNK15-AS1	3.60712	2.4081e-07	5.77262e-06
CAP.vs.POP-NA	SLAMF8	1.02364	3.71231e-07	8.19612e-06
CAP.vs.POP-NA	CSF1R	0.956234	2.38568e-07	5.7421e-06
CAP.vs.POP-NA	TMEM225	-3.30615	7.31896e-10	5.63256e-08
CAP.vs.POP-NA	EPHX2	-0.811971	2.5224e-08	9.35372e-07
CAP.vs.POP-NA	ODC1	0.961696	2.86217e-07	6.6268e-06
CAP.vs.POP-NA	NEXN	1.0206	4.33849e-07	9.30281e-06
CAP.vs.POP-NA	GPR65	1.27562	4.62603e-07	9.80434e-06
CAP.vs.POP-NA	C9orf129	-0.905268	9.73598e-08	2.80883e-06
CAP.vs.POP-NA	KLF2	1.41791	3.61476e-07	7.99863e-06
CAP.vs.POP-NA	IGSF10	1.53355	4.73711e-07	1.0004e-05
CAP.vs.POP-NA	PAMR1	1.27067	6.20822e-07	1.25902e-05
CAP.vs.POP-NA	CXCL2	1.50665	5.60201e-07	1.15265e-05
CAP.vs.POP-NA	GPR97	1.73201	7.01898e-07	1.39294e-05
CAP.vs.POP-NA	VAT1	0.769335	3.15378e-07	7.1222e-06
CAP.vs.POP-NA	FJX1	1.30128	5.89731e-07	1.20339e-05
CAP.vs.POP-NA	SMKR1	2.06968	9.98264e-08	2.86088e-06
CAP.vs.POP-NA	RASL10B	2.3171	1.39401e-06	2.45268e-05
CAP.vs.POP-NA	PDE1B	1.26772	6.44797e-07	1.29611e-05
CAP.vs.POP-NA	MDFI	1.32459	6.21945e-07	1.26044e-05
CAP.vs.POP-NA	STARD8	0.939511	5.44839e-07	1.12652e-05
CAP.vs.POP-NA	C5AR1	1.03278	4.33915e-07	9.30281e-06
CAP.vs.POP-NA	ESM1	2.1313	1.27973e-06	2.28142e-05
CAP.vs.POP-NA	TMEM14A	0.60655	1.89166e-06	3.14877e-05
CAP.vs.POP-NA	CPXM2	1.82685	1.05931e-06	1.95676e-05
CAP.vs.POP-NA	CEP70	-0.590654	1.88355e-07	4.74151e-06
CAP.vs.POP-NA	ARHGDIB	0.951377	2.86284e-07	6.6268e-06
CAP.vs.POP-NA	PAK1IP1	0.603865	1.75679e-06	2.96931e-05
CAP.vs.POP-NA	OR51E2	2.09384	7.41538e-07	1.45793e-05
CAP.vs.POP-NA	VPS37D	1.72778	6.26143e-07	1.26462e-05
CAP.vs.POP-NA	CALCRL	1.24107	4.88708e-07	1.02767e-05
CAP.vs.POP-NA	LINC00861	1.28498	5.25992e-07	1.09213e-05
CAP.vs.POP-NA	DKC1	0.62596	4.59345e-07	9.74226e-06
CAP.vs.POP-NA	ZCRB1	0.619062	1.37231e-06	2.42025e-05
CAP.vs.POP-NA	MYADM	0.865921	2.9289e-07	6.72233e-06
CAP.vs.POP-NA	ATP8B1	-0.64802	7.10052e-08	2.16888e-06
CAP.vs.POP-NA	LAIR1	0.967414	4.12727e-07	8.9455e-06
CAP.vs.POP-NA	CCL4	1.57983	7.57896e-07	1.48216e-05
CAP.vs.POP-NA	MCTP1	0.790363	5.20991e-07	1.0825e-05
CAP.vs.POP-NA	SUSD5	2.10576	4.10078e-07	8.91274e-06
CAP.vs.POP-NA	CEP85L	0.900402	4.27127e-07	9.18385e-06
CAP.vs.POP-NA	NDUFA6-AS1	-0.703301	1.89854e-07	4.7752e-06
CAP.vs.POP-NA	MNDA	1.45485	5.81052e-07	1.18813e-05
CAP.vs.POP-NA	IKZF1	1.09506	3.40363e-07	7.59383e-06
CAP.vs.POP-NA	MFAP5	2.24276	1.30459e-06	2.31598e-05
CAP.vs.POP-NA	VWA5A	-0.815059	4.09931e-08	1.37241e-06
CAP.vs.POP-NA	ANGPT1	1.2507	7.44819e-07	1.46341e-05
CAP.vs.POP-NA	CHSY3	1.03046	1.11332e-06	2.03999e-05
CAP.vs.POP-NA	AFAP1L1	1.05983	6.0561e-07	1.23239e-05
CAP.vs.POP-NA	VNN2	1.82826	7.79876e-07	1.51322e-05
CAP.vs.POP-NA	ZNF469	1.59356	8.36237e-07	1.60993e-05
CAP.vs.POP-NA	GIMAP7	1.04169	7.33671e-07	1.4463e-05
CAP.vs.POP-NA	YWHAEP1	-1.68753	4.15015e-08	1.38787e-06
CAP.vs.POP-NA	ZNF69	-0.719214	6.11791e-08	1.92021e-06
CAP.vs.POP-NA	WNT7B	2.80724	2.71562e-07	6.35586e-06
CAP.vs.POP-NA	MX1	1.39975	4.74779e-07	1.00194e-05
CAP.vs.POP-NA	TNFRSF19	1.9473	1.42261e-06	2.49412e-05
CAP.vs.POP-NA	LRRC10B	1.42463	8.79314e-07	1.67437e-05
CAP.vs.POP-NA	RAI14	0.871193	4.45393e-07	9.49393e-06
CAP.vs.POP-NA	LDLRAD4	-0.766898	4.05916e-08	1.36205e-06
CAP.vs.POP-NA	SGCD	1.33442	8.0101e-07	1.54916e-05
CAP.vs.POP-NA	SUSD3	1.3423	6.76895e-07	1.34964e-05
CAP.vs.POP-NA	VPREB3	1.98225	5.18656e-07	1.07844e-05
CAP.vs.POP-NA	IFIT1	2.07915	1.21834e-07	3.35173e-06
CAP.vs.POP-NA	TENM1	2.12975	1.80673e-07	4.58712e-06
CAP.vs.POP-NA	PODXL	0.741371	3.94552e-07	8.62745e-06
CAP.vs.POP-NA	SNRPD2	0.684211	6.09631e-07	1.23718e-05
CAP.vs.POP-NA	SIK1	2.15318	9.94526e-07	1.86047e-05
CAP.vs.POP-NA	NCAM2	2.25081	1.1396e-06	2.07787e-05
CAP.vs.POP-NA	NABP1	0.850436	3.6013e-07	7.9748e-06
CAP.vs.POP-NA	THBD	1.18936	7.47237e-07	1.46719e-05
CAP.vs.POP-NA	OVOL1-AS1	-1.12418	7.5356e-08	2.28763e-06
CAP.vs.POP-NA	BEST2	-2.00736	7.37747e-09	3.53701e-07
CAP.vs.POP-NA	TM6SF1	1.00793	6.67733e-07	1.33407e-05
CAP.vs.POP-NA	DMBX1	2.72397	5.50046e-07	1.13491e-05
CAP.vs.POP-NA	CLEC5A	1.95469	7.57695e-07	1.48216e-05
CAP.vs.POP-NA	ADAMTS19	2.56499	1.27132e-06	2.27053e-05
CAP.vs.POP-NA	C6orf201	-0.663808	7.59057e-07	1.48254e-05
CAP.vs.POP-NA	FCGR2B	1.24556	8.48392e-07	1.62804e-05
CAP.vs.POP-NA	GPN3	0.697763	1.79399e-06	3.02012e-05
CAP.vs.POP-NA	MZT1	0.931616	8.75376e-07	1.66902e-05
CAP.vs.POP-NA	MMP9	1.66389	1.22065e-06	2.19858e-05
CAP.vs.POP-NA	C1orf74	0.601301	2.45774e-06	3.89622e-05
CAP.vs.POP-NA	GLI2	1.22554	6.88495e-07	1.37001e-05
CAP.vs.POP-NA	CYP7B1	1.45882	7.35523e-07	1.44899e-05
CAP.vs.POP-NA	HMGB1P41	-1.17128	5.97972e-08	1.88884e-06
CAP.vs.POP-NA	LAMP3	1.23943	9.559e-07	1.80282e-05
CAP.vs.POP-NA	CD3D	1.22791	9.24366e-07	1.74892e-05
CAP.vs.POP-NA	PMAIP1	0.906662	1.12271e-06	2.05086e-05
CAP.vs.POP-NA	CA5B	0.672132	1.38527e-06	2.43875e-05
CAP.vs.POP-NA	PIEZO2	1.60083	1.32637e-06	2.35182e-05
CAP.vs.POP-NA	PLK3	0.982555	4.23819e-07	9.12597e-06
CAP.vs.POP-NA	SEMA3A	1.03504	7.8551e-07	1.52316e-05
CAP.vs.POP-NA	KIAA0922	0.84093	4.82406e-07	1.01659e-05
CAP.vs.POP-NA	PLP1	1.93573	1.41374e-06	2.48393e-05
CAP.vs.POP-NA	CACNA2D2	-1.47175	2.30022e-08	8.68193e-07
CAP.vs.POP-NA	STAT1	0.87607	4.67422e-07	9.88526e-06
CAP.vs.POP-NA	FAM171B	1.22491	8.87447e-07	1.68877e-05
CAP.vs.POP-NA	KRT18P65	-1.1425	3.13173e-07	7.1022e-06
CAP.vs.POP-NA	CCDC3	1.25861	9.8863e-07	1.85393e-05
CAP.vs.POP-NA	PRR34-AS1	-0.799502	1.8108e-07	4.58958e-06
CAP.vs.POP-NA	ABR	-0.615307	9.19859e-08	2.68782e-06
CAP.vs.POP-NA	MALSU1	0.595798	2.40794e-06	3.83162e-05
CAP.vs.POP-NA	KCNE1	1.54677	7.5269e-07	1.47496e-05
CAP.vs.POP-NA	GPT	-1.1588	3.5575e-08	1.22138e-06
CAP.vs.POP-NA	SERINC4	-0.598849	2.41676e-07	5.78869e-06
CAP.vs.POP-NA	NPIPB11	-0.772861	1.16263e-07	3.22846e-06
CAP.vs.POP-NA	IFITM3	1.02726	5.93781e-07	1.20915e-05
CAP.vs.POP-NA	LRRC15	1.82472	1.6703e-06	2.84748e-05
CAP.vs.POP-NA	MOGAT2	-1.1831	3.26586e-08	1.14225e-06
CAP.vs.POP-NA	RPS15AP10	-0.803491	2.94133e-07	6.73678e-06
CAP.vs.POP-NA	LINC01089	-0.662645	1.05796e-07	2.99964e-06
CAP.vs.POP-NA	VGF	1.43727	1.45083e-06	2.53377e-05
CAP.vs.POP-NA	FIBIN	1.29695	1.29105e-06	2.29606e-05
CAP.vs.POP-NA	IRS2	1.05504	6.06941e-07	1.2334e-05
CAP.vs.POP-NA	LDLRAD3	1.01837	7.72712e-07	1.50482e-05
CAP.vs.POP-NA	EIF4A1P8	-1.1514	1.87085e-07	4.71758e-06
CAP.vs.POP-NA	CES1	2.10005	1.5427e-07	4.01306e-06
CAP.vs.POP-NA	WWTR1-AS1	1.24833	1.03219e-06	1.91885e-05
CAP.vs.POP-NA	NLRP6	1.67401	1.525e-06	2.63466e-05
CAP.vs.POP-NA	ZNF846	-0.619398	2.19347e-07	5.3534e-06
CAP.vs.POP-NA	TSPYL5	1.13205	1.03323e-06	1.91935e-05
CAP.vs.POP-NA	SLC43A3	1.19445	9.40304e-07	1.7768e-05
CAP.vs.POP-NA	RAPGEF4	1.02725	9.93052e-07	1.86047e-05
CAP.vs.POP-NA	CXCL5	3.60969	1.10668e-05	0.000133299
CAP.vs.POP-NA	LINC01146	2.3924	2.09435e-06	3.41704e-05
CAP.vs.POP-NA	SPN	1.09486	8.40474e-07	1.61494e-05
CAP.vs.POP-NA	MGAT5	0.741989	6.25475e-07	1.26413e-05
CAP.vs.POP-NA	HLA-DQB2	1.59365	1.3495e-06	2.38998e-05
CAP.vs.POP-NA	FAM216B	2.40729	8.62855e-07	1.65152e-05
CAP.vs.POP-NA	CXCL9	2.59431	2.43364e-06	3.86422e-05
CAP.vs.POP-NA	ADAMTS8	1.22965	9.94627e-07	1.86047e-05
CAP.vs.POP-NA	FAM156B	-1.03316	3.13533e-07	7.1022e-06
CAP.vs.POP-NA	RAB29	0.709627	1.44204e-06	2.52369e-05
CAP.vs.POP-NA	SZT2-AS1	-0.588095	7.96319e-07	1.5421e-05
CAP.vs.POP-NA	CD52	1.23027	1.13439e-06	2.07091e-05
CAP.vs.POP-NA	GPR176	1.38157	1.16871e-06	2.12049e-05
CAP.vs.POP-NA	RSAD2	1.61926	1.50686e-06	2.61369e-05
CAP.vs.POP-NA	FLI1	0.877461	8.55283e-07	1.64021e-05
CAP.vs.POP-NA	CLEC4D	3.35388	1.0084e-07	2.88675e-06
CAP.vs.POP-NA	NLGN4X	1.43996	1.12149e-06	2.04989e-05
CAP.vs.POP-NA	TNXB	1.52447	9.86006e-07	1.85136e-05
CAP.vs.POP-NA	MRPS21P9	-1.32663	8.02717e-08	2.40726e-06
CAP.vs.POP-NA	SNORD3C	2.34557	1.07694e-07	3.04181e-06
CAP.vs.POP-NA	CYTIP	0.965224	6.56541e-07	1.31542e-05
CAP.vs.POP-NA	CTAGE14P	-1.55059	5.24225e-08	1.68883e-06
CAP.vs.POP-NA	HEYL	0.992968	8.46018e-07	1.62454e-05
CAP.vs.POP-NA	SLC22A23	-0.664187	1.12686e-07	3.14386e-06
CAP.vs.POP-NA	BVES	1.4523	1.04018e-06	1.92988e-05
CAP.vs.POP-NA	PPP2R2B	1.57925	1.24622e-06	2.23401e-05
CAP.vs.POP-NA	OR51E1	2.01446	2.29517e-06	3.68583e-05
CAP.vs.POP-NA	TRIB2	0.893566	7.05908e-07	1.39922e-05
CAP.vs.POP-NA	FTLP2	-1.23753	1.64025e-07	4.23706e-06
CAP.vs.POP-NA	IGF1	1.50735	1.47331e-06	2.56478e-05
CAP.vs.POP-NA	RHOJ	1.1405	1.24698e-06	2.23401e-05
CAP.vs.POP-NA	UBASH3B	0.996626	1.05763e-06	1.95608e-05
CAP.vs.POP-NA	SNRPE	0.707859	1.36166e-06	2.40423e-05
CAP.vs.POP-NA	CALN1	-2.07533	3.07495e-08	1.08591e-06
CAP.vs.POP-NA	HMCN1	1.39602	1.05847e-06	1.95642e-05
CAP.vs.POP-NA	IL34	1.0892	1.20198e-06	2.17023e-05
CAP.vs.POP-NA	DLC1	0.848266	5.4992e-07	1.13491e-05
CAP.vs.POP-NA	NEU4	-1.1983	4.97831e-08	1.62447e-06
CAP.vs.POP-NA	PALD1	1.29614	8.67158e-07	1.65869e-05
CAP.vs.POP-NA	GJC1	1.11045	1.23151e-06	2.21142e-05
CAP.vs.POP-NA	LRP8	1.06757	9.13384e-07	1.73479e-05
CAP.vs.POP-NA	CCDC141	1.23903	1.22645e-06	2.20634e-05
CAP.vs.POP-NA	ADAM19	0.876128	5.91135e-07	1.20542e-05
CAP.vs.POP-NA	MAP7D3	0.949877	1.56053e-06	2.68663e-05
CAP.vs.POP-NA	PROB1	-0.7717	1.04551e-07	2.97288e-06
CAP.vs.POP-NA	TLR10	1.74967	1.13902e-06	2.07787e-05
CAP.vs.POP-NA	SEMA4G	-0.672111	1.29935e-07	3.51906e-06
CAP.vs.POP-NA	MFAP4	1.20908	9.58741e-07	1.80703e-05
CAP.vs.POP-NA	RASSF9	1.50397	8.26039e-07	1.59237e-05
CAP.vs.POP-NA	RBBP4P2	-0.689371	1.17377e-06	2.12837e-05
CAP.vs.POP-NA	FCGR3A	1.59086	1.86153e-06	3.11084e-05
CAP.vs.POP-NA	OSR2	1.75616	2.61325e-06	4.0816e-05
CAP.vs.POP-NA	C9orf172	-0.822886	8.61925e-08	2.5538e-06
CAP.vs.POP-NA	LINGO1	1.41603	1.63854e-06	2.80141e-05
CAP.vs.POP-NA	HSPD1	0.706912	9.78716e-07	1.83883e-05
CAP.vs.POP-NA	ULBP2	2.39366	3.51221e-06	5.24512e-05
CAP.vs.POP-NA	SHROOM1	-0.785384	7.61388e-08	2.30666e-06
CAP.vs.POP-NA	PHLPP1	-0.589195	2.36971e-07	5.71296e-06
CAP.vs.POP-NA	PDGFB	1.01382	1.17721e-06	2.1333e-05
CAP.vs.POP-NA	LAMC1	0.734552	9.17049e-07	1.7384e-05
CAP.vs.POP-NA	VAMP5	0.906822	1.7373e-06	2.9441e-05
CAP.vs.POP-NA	IRAK3	1.20989	1.16443e-06	2.11533e-05
CAP.vs.POP-NA	CDK3	-0.691899	3.34855e-07	7.50485e-06
CAP.vs.POP-NA	ZNF831	1.20779	1.24371e-06	2.23198e-05
CAP.vs.POP-NA	SLC7A11	1.26425	1.28582e-06	2.28813e-05
CAP.vs.POP-NA	RTN1	1.10579	1.76767e-06	2.986e-05
CAP.vs.POP-NA	RND3	0.718917	1.09641e-06	2.01024e-05
CAP.vs.POP-NA	TCEB3CL2	-2.79518	1.06468e-08	4.71533e-07
CAP.vs.POP-NA	HOPX	1.60499	1.83088e-06	3.06653e-05
CAP.vs.POP-NA	KIF1A	2.43913	1.49647e-06	2.60206e-05
CAP.vs.POP-NA	RPS3AP47	-1.07692	2.73669e-07	6.38971e-06
CAP.vs.POP-NA	CPZ	1.20193	1.45643e-06	2.54137e-05
CAP.vs.POP-NA	SMIM3	0.898579	1.24711e-06	2.23401e-05
CAP.vs.POP-NA	PGR	1.23042	1.36047e-06	2.40366e-05
CAP.vs.POP-NA	ZNF774	-0.743969	1.81516e-07	4.59278e-06
CAP.vs.POP-NA	KIAA0040	0.598671	1.51936e-06	2.62951e-05
CAP.vs.POP-NA	KIF5C	1.32195	1.64601e-06	2.81255e-05
CAP.vs.POP-NA	IQCJ-SCHIP1-AS1	1.74009	5.6758e-07	1.16541e-05
CAP.vs.POP-NA	RPL13AP25	-0.714249	5.78953e-07	1.18465e-05
CAP.vs.POP-NA	NUCKS1	0.628662	1.22935e-06	2.20888e-05
CAP.vs.POP-NA	SLC2A1	1.18821	1.29364e-06	2.29929e-05
CAP.vs.POP-NA	ATP2C2	-0.703629	1.52878e-07	3.9979e-06
CAP.vs.POP-NA	ACAN	1.7145	2.79541e-06	4.31381e-05
CAP.vs.POP-NA	BCL2L15	-0.744617	1.64807e-07	4.25353e-06
CAP.vs.POP-NA	PPP1R16B	1.0313	9.23046e-07	1.74754e-05
CAP.vs.POP-NA	NTAN1P2	-0.741879	7.21296e-07	1.4257e-05
CAP.vs.POP-NA	CTNNA3	2.38223	1.99561e-06	3.28125e-05
CAP.vs.POP-NA	KRT10	0.901401	1.92736e-06	3.19384e-05
CAP.vs.POP-NA	SUCLG2-AS1	-0.932912	3.47836e-07	7.7489e-06
CAP.vs.POP-NA	TWISTNB	0.623314	2.45976e-06	3.89733e-05
CAP.vs.POP-NA	SPG20	1.06896	1.25768e-06	2.2516e-05
CAP.vs.POP-NA	TTYH2	0.762368	2.5673e-06	4.03108e-05
CAP.vs.POP-NA	IBSP	5.50574	2.07668e-08	8.00129e-07
CAP.vs.POP-NA	EIF5AP4	-0.83174	1.83059e-06	3.06653e-05
CAP.vs.POP-NA	PRPH	2.41905	3.00093e-06	4.58087e-05
CAP.vs.POP-NA	TRAM1	0.635088	1.1893e-06	2.15127e-05
CAP.vs.POP-NA	SIRPB2	1.25024	2.03792e-06	3.33783e-05
CAP.vs.POP-NA	HNRNPKP4	-0.727359	2.03489e-06	3.33648e-05
CAP.vs.POP-NA	PPIAP11	-0.687426	2.3868e-06	3.80411e-05
CAP.vs.POP-NA	LYAR	0.6582	3.66353e-06	5.42463e-05
CAP.vs.POP-NA	GIMAP1	1.00414	1.88742e-06	3.14347e-05
CAP.vs.POP-NA	CDC42BPG	-0.596516	2.9318e-07	6.7234e-06
CAP.vs.POP-NA	TPPP2	-0.968971	3.82564e-07	8.40875e-06
CAP.vs.POP-NA	TSHZ3	0.997939	1.59325e-06	2.73186e-05
CAP.vs.POP-NA	CDC42EP3P1	-0.757169	8.13683e-07	1.57103e-05
CAP.vs.POP-NA	TNIP3	1.82307	2.27257e-06	3.66144e-05
CAP.vs.POP-NA	PIAS2	-0.627854	3.26693e-07	7.33857e-06
CAP.vs.POP-NA	OR4D5	-3.34578	3.77703e-09	2.06895e-07
CAP.vs.POP-NA	SMTNL1	1.50525	2.34025e-06	3.742e-05
CAP.vs.POP-NA	NTN4	-0.811639	1.50196e-07	3.95218e-06
CAP.vs.POP-NA	KCTD16	-2.85365	1.00849e-08	4.5001e-07
CAP.vs.POP-NA	RUNX1T1	0.946586	1.55788e-06	2.68363e-05
CAP.vs.POP-NA	LEAP2	-0.669937	1.45806e-06	2.54272e-05
CAP.vs.POP-NA	HTRA1	1.30159	1.81163e-06	3.04488e-05
CAP.vs.POP-NA	AIF1	1.25287	2.19895e-06	3.55831e-05
CAP.vs.POP-NA	PRDX4	0.756743	1.50841e-06	2.61369e-05
CAP.vs.POP-NA	DNAJA1	0.627468	1.52208e-06	2.63113e-05
CAP.vs.POP-NA	C7orf31	-0.796641	6.27995e-07	1.26664e-05
CAP.vs.POP-NA	GBP4	1.2836	1.57776e-06	2.71157e-05
CAP.vs.POP-NA	MAP1A	1.10096	1.58637e-06	2.72479e-05
CAP.vs.POP-NA	RPSAP8	-1.65806	2.20532e-07	5.37789e-06
CAP.vs.POP-NA	TNFRSF1B	0.677818	1.43432e-06	2.51315e-05
CAP.vs.POP-NA	ARRDC5	1.37861	1.78798e-06	3.01248e-05
CAP.vs.POP-NA	LMOD1	1.45501	1.90592e-06	3.16362e-05
CAP.vs.POP-NA	PCED1B-AS1	0.806901	2.92394e-06	4.47717e-05
CAP.vs.POP-NA	DSG3	3.12243	8.93533e-06	0.00011199
CAP.vs.POP-NA	TMEM72	-1.39778	1.23869e-07	3.38884e-06
CAP.vs.POP-NA	MYB-AS1	-0.682839	1.0814e-06	1.99011e-05
CAP.vs.POP-NA	MTL5	-0.664244	6.56625e-07	1.31542e-05
CAP.vs.POP-NA	RELT	0.764773	1.73116e-06	2.93771e-05
CAP.vs.POP-NA	SPTSSA	0.673179	1.87835e-06	3.13365e-05
CAP.vs.POP-NA	FOXC2	2.66073	1.22896e-06	2.20888e-05
CAP.vs.POP-NA	EZR-AS1	0.693277	1.87029e-06	3.12196e-05
CAP.vs.POP-NA	EVI2A	0.607632	7.20867e-06	9.41321e-05
CAP.vs.POP-NA	ARHGAP8	-0.629203	2.39503e-07	5.7511e-06
CAP.vs.POP-NA	RMDN2	-0.817269	3.23166e-07	7.27591e-06
CAP.vs.POP-NA	MAFF	0.782975	1.42239e-06	2.49412e-05
CAP.vs.POP-NA	DUSP14	0.777677	3.38173e-06	5.08874e-05
CAP.vs.POP-NA	BACH2	1.31732	2.11497e-06	3.4431e-05
CAP.vs.POP-NA	SLFN11	1.03118	1.51199e-06	2.61828e-05
CAP.vs.POP-NA	EPN3	-0.668438	3.35812e-07	7.51584e-06
CAP.vs.POP-NA	MAPK11	1.10194	2.44004e-06	3.87231e-05
CAP.vs.POP-NA	RPL17P11	-1.40105	1.88314e-07	4.74151e-06
CAP.vs.POP-NA	NPIPB7	-1.05517	5.61546e-07	1.15462e-05
CAP.vs.POP-NA	VWF	0.922886	1.0125e-06	1.88794e-05
CAP.vs.POP-NA	SMAD7	-0.746234	2.11716e-07	5.21009e-06
CAP.vs.POP-NA	PCDH7	1.31789	1.68555e-06	2.86887e-05
CAP.vs.POP-NA	AGAP2-AS1	0.943901	2.4903e-06	3.93102e-05
CAP.vs.POP-NA	CXCL8	2.2218	3.57991e-06	5.32476e-05
CAP.vs.POP-NA	DYRK3	1.07254	2.07509e-06	3.38934e-05
CAP.vs.POP-NA	FAM46B	1.9272	3.52561e-06	5.25458e-05
CAP.vs.POP-NA	FLRT1	-1.03697	1.20212e-07	3.32076e-06
CAP.vs.POP-NA	CCDC40	0.952735	2.17647e-06	3.53158e-05
CAP.vs.POP-NA	SCML2P1	-1.31363	1.11055e-07	3.11596e-06
CAP.vs.POP-NA	PLCE1	-0.876135	1.45394e-07	3.83605e-06
CAP.vs.POP-NA	CD247	1.04217	2.57595e-06	4.03957e-05
CAP.vs.POP-NA	LMO7	0.586264	1.42175e-06	2.49412e-05
CAP.vs.POP-NA	CHPF	0.724673	1.82273e-06	3.05981e-05
CAP.vs.POP-NA	A2M	1.03366	1.50462e-06	2.61316e-05
CAP.vs.POP-NA	GPRIN2	-0.891489	1.63502e-07	4.22723e-06
CAP.vs.POP-NA	KLHL30	1.92892	1.68545e-06	2.86887e-05
CAP.vs.POP-NA	EGFL8	-0.646173	7.73006e-07	1.50482e-05
CAP.vs.POP-NA	DUSP5P1	2.93231	8.13909e-07	1.57103e-05
CAP.vs.POP-NA	P2RY13	1.19239	2.77411e-06	4.28905e-05
CAP.vs.POP-NA	TREM1	2.32803	5.02255e-06	7.03941e-05
CAP.vs.POP-NA	ACTA2-AS1	0.995169	1.40735e-06	2.47469e-05
CAP.vs.POP-NA	CHRND	1.75361	1.77308e-06	2.99002e-05
CAP.vs.POP-NA	PGF	1.08174	2.73799e-06	4.24288e-05
CAP.vs.POP-NA	UCHL1	2.04054	3.09865e-06	4.69967e-05
CAP.vs.POP-NA	BHLHE22	1.62482	2.49878e-06	3.9423e-05
CAP.vs.POP-NA	BTLA	1.486	2.60574e-06	4.07633e-05
CAP.vs.POP-NA	GPNMB	1.4354	3.04192e-06	4.63088e-05
CAP.vs.POP-NA	QRFP	-1.03959	4.52052e-07	9.62893e-06
CAP.vs.POP-NA	FAM159A	1.45437	3.09938e-06	4.69967e-05
CAP.vs.POP-NA	LRFN1	1.37161	2.82977e-06	4.34871e-05
CAP.vs.POP-NA	SLC19A1	0.67942	1.82224e-06	3.05981e-05
CAP.vs.POP-NA	HOXA5	-1.333	1.86628e-07	4.71005e-06
CAP.vs.POP-NA	LINC00668	-1.26999	1.25439e-07	3.41915e-06
CAP.vs.POP-NA	SLC7A5	1.13014	2.28438e-06	3.67448e-05
CAP.vs.POP-NA	RGS10	0.707078	4.2671e-06	6.14158e-05
CAP.vs.POP-NA	LIX1L	0.837145	2.54625e-06	4.0044e-05
CAP.vs.POP-NA	OR6M1	-3.15233	2.62633e-08	9.64256e-07
CAP.vs.POP-NA	COL14A1	1.34429	2.639e-06	4.11315e-05
CAP.vs.POP-NA	FGF1	1.27516	1.81178e-06	3.04488e-05
CAP.vs.POP-NA	WT1	3.43185	4.28441e-06	6.15927e-05
CAP.vs.POP-NA	JAKMIP1	1.38706	3.52537e-06	5.25458e-05
CAP.vs.POP-NA	CLEC1A	1.45801	2.62137e-06	4.08997e-05
CAP.vs.POP-NA	LDHD	-1.0571	2.27947e-07	5.51848e-06
CAP.vs.POP-NA	TSPAN11	0.798217	2.42246e-06	3.8506e-05
CAP.vs.POP-NA	RGL4	-0.600281	3.73017e-07	8.21719e-06
CAP.vs.POP-NA	IER2	0.654299	1.52038e-06	2.62973e-05
CAP.vs.POP-NA	LINC00511	-0.775875	2.40054e-07	5.75916e-06
CAP.vs.POP-NA	ITPRIP	0.653386	2.71296e-06	4.20849e-05
CAP.vs.POP-NA	HSD11B1	1.77586	2.18784e-06	3.54614e-05
CAP.vs.POP-NA	PPP1R14A	1.30044	3.05278e-06	4.64326e-05
CAP.vs.POP-NA	BPGM	0.596362	7.83738e-06	0.000100831
CAP.vs.POP-NA	LIMD2	0.792452	1.93717e-06	3.2065e-05
CAP.vs.POP-NA	CLIP4	1.0505	2.75612e-06	4.26428e-05
CAP.vs.POP-NA	COL5A3	1.06694	2.11204e-06	3.44022e-05
CAP.vs.POP-NA	SLITRK3	3.7576	1.56876e-08	6.41114e-07
CAP.vs.POP-NA	GPSM3	0.691788	4.16358e-06	6.02946e-05
CAP.vs.POP-NA	HOXB5	-1.01607	1.79231e-07	4.56222e-06
CAP.vs.POP-NA	FPR3	1.14497	3.22951e-06	4.87951e-05
CAP.vs.POP-NA	GPRC5A	0.838944	1.88516e-06	3.14147e-05
CAP.vs.POP-NA	UBTD1	1.13993	3.41172e-06	5.11568e-05
CAP.vs.POP-NA	H3F3AP6	-0.941252	7.19168e-07	1.42312e-05
CAP.vs.POP-NA	SAMD13	-0.755735	9.08917e-07	1.72741e-05
CAP.vs.POP-NA	FAM110B	1.26127	3.38485e-06	5.09084e-05
CAP.vs.POP-NA	RASGRF1	1.20807	2.91908e-06	4.47205e-05
CAP.vs.POP-NA	FGFR3	-0.815673	2.24644e-07	5.45573e-06
CAP.vs.POP-NA	CSF3R	1.42562	3.54698e-06	5.28108e-05
CAP.vs.POP-NA	PTPRZ1	3.10004	4.22689e-06	6.10026e-05
CAP.vs.POP-NA	CASS4	1.07466	4.60825e-06	6.55173e-05
CAP.vs.POP-NA	RHBDF2	0.738867	1.73278e-06	2.93879e-05
CAP.vs.POP-NA	C9orf139	-0.842559	1.12133e-06	2.04989e-05
CAP.vs.POP-NA	DBN1	1.05934	2.24631e-06	3.62308e-05
CAP.vs.POP-NA	KCNK15	2.83467	3.36427e-06	5.06503e-05
CAP.vs.POP-NA	LILRB2	1.08928	3.1789e-06	4.81532e-05
CAP.vs.POP-NA	TPST1	0.943442	2.68697e-06	4.17693e-05
CAP.vs.POP-NA	KRT16	3.05519	4.54757e-06	6.48723e-05
CAP.vs.POP-NA	ADGB	-1.77819	1.39374e-07	3.70029e-06
CAP.vs.POP-NA	HLA-DQB1	1.52685	4.33137e-06	6.22377e-05
CAP.vs.POP-NA	MAP3K8	0.660317	3.45993e-06	5.18011e-05
CAP.vs.POP-NA	ATE1-AS1	-0.858671	1.11598e-06	2.0436e-05
CAP.vs.POP-NA	VEGFC	1.2957	2.81171e-06	4.32769e-05
CAP.vs.POP-NA	MGAM	1.2335	3.76474e-06	5.54676e-05
CAP.vs.POP-NA	LINC00312	1.08254	2.51175e-06	3.95854e-05
CAP.vs.POP-NA	XKR4	2.50276	6.94984e-06	9.13952e-05
CAP.vs.POP-NA	RN7SL116P	1.57268	3.92348e-06	5.7492e-05
CAP.vs.POP-NA	COL4A2-AS2	1.06215	3.58882e-06	5.33197e-05
CAP.vs.POP-NA	SLC4A3	1.69509	5.13186e-06	7.15875e-05
CAP.vs.POP-NA	LMNA	0.686157	2.20897e-06	3.57063e-05
CAP.vs.POP-NA	INSIG1	0.834946	2.13163e-06	3.46831e-05
CAP.vs.POP-NA	HCK	0.928218	3.07087e-06	4.6636e-05
CAP.vs.POP-NA	IRS1	0.97013	2.46715e-06	3.90487e-05
CAP.vs.POP-NA	CCL22	1.51863	4.96646e-06	6.9773e-05
CAP.vs.POP-NA	AAED1	0.822821	5.26884e-06	7.3154e-05
CAP.vs.POP-NA	GLA	0.676511	5.97824e-06	8.11402e-05
CAP.vs.POP-NA	ATP6V1F	0.587987	5.58813e-06	7.67953e-05
CAP.vs.POP-NA	CCDC71L	0.586559	3.90933e-06	5.73169e-05
CAP.vs.POP-NA	BANK1	1.29857	3.53657e-06	5.26822e-05
CAP.vs.POP-NA	MAF	0.859542	2.23743e-06	3.61073e-05
CAP.vs.POP-NA	NHSL2	1.16826	3.70677e-06	5.47498e-05
CAP.vs.POP-NA	MPDZ	0.987237	2.70297e-06	4.19739e-05
CAP.vs.POP-NA	STRC	-0.990138	6.63255e-07	1.32602e-05
CAP.vs.POP-NA	GAPT	1.53489	2.03596e-06	3.33648e-05
CAP.vs.POP-NA	SATB2	-0.804765	3.14093e-07	7.10532e-06
CAP.vs.POP-NA	FAM129C	1.81453	6.30022e-06	8.45805e-05
CAP.vs.POP-NA	NCLP1	-0.764505	8.27033e-07	1.59325e-05
CAP.vs.POP-NA	TOMM7	0.687984	2.59833e-06	4.06687e-05
CAP.vs.POP-NA	PLA1A	1.38324	3.4583e-06	5.18011e-05
CAP.vs.POP-NA	SPDYE2	-0.680436	8.60247e-07	1.64759e-05
CAP.vs.POP-NA	SCPEP1	0.790815	3.65244e-06	5.41091e-05
CAP.vs.POP-NA	GK	0.8847	2.51538e-06	3.96005e-05
CAP.vs.POP-NA	RARRES3	1.3103	4.05317e-06	5.90129e-05
CAP.vs.POP-NA	RPS21P4	-0.909308	1.08224e-06	1.99043e-05
CAP.vs.POP-NA	KRT23	2.85927	1.54043e-05	0.000174336
CAP.vs.POP-NA	KRT8P32	-1.38177	4.55556e-07	9.67574e-06
CAP.vs.POP-NA	EHD2	1.19344	3.52058e-06	5.25458e-05
CAP.vs.POP-NA	FCAR	2.39798	3.68089e-06	5.44216e-05
CAP.vs.POP-NA	YWHAZP3	-0.774213	3.19509e-06	4.83242e-05
CAP.vs.POP-NA	SLC22A31	2.63122	0.0017507	0.00809482
CAP.vs.POP-NA	CPVL	0.749866	4.2469e-06	6.12318e-05
CAP.vs.POP-NA	SDC4	0.591252	2.59343e-06	4.06136e-05
CAP.vs.POP-NA	PPP2R2C	2.28041	6.81357e-06	9.00041e-05
CAP.vs.POP-NA	TCEAL4	0.762785	4.26635e-06	6.14158e-05
CAP.vs.POP-NA	CD40LG	1.46595	3.67944e-06	5.44216e-05
CAP.vs.POP-NA	KLK10	2.08777	6.2695e-06	8.42826e-05
CAP.vs.POP-NA	CLIC2	1.00332	3.59016e-06	5.33197e-05
CAP.vs.POP-NA	TAF1L	-0.85998	1.91415e-06	3.17549e-05
CAP.vs.POP-NA	DNAJB13	1.27833	3.7051e-06	5.47498e-05
CAP.vs.POP-NA	DNM1	1.12133	3.23905e-06	4.88893e-05
CAP.vs.POP-NA	ARHGEF37	-0.634142	9.65318e-07	1.81596e-05
CAP.vs.POP-NA	S100A3	1.71063	2.2913e-06	3.68162e-05
CAP.vs.POP-NA	WDR49	1.99576	4.58909e-07	9.73999e-06
CAP.vs.POP-NA	SLFN5	0.879124	2.28386e-06	3.67448e-05
CAP.vs.POP-NA	CCL13	2.54923	9.47873e-06	0.000117117
CAP.vs.POP-NA	ACHE	1.57427	5.5713e-06	7.66351e-05
CAP.vs.POP-NA	DNAH8	1.81563	4.13259e-06	5.99337e-05
CAP.vs.POP-NA	SERTAD4-AS1	-1.05393	1.08061e-06	1.98989e-05
CAP.vs.POP-NA	VIPR1	-0.80065	2.80859e-07	6.5114e-06
CAP.vs.POP-NA	XCR1	1.46412	4.38769e-06	6.28434e-05
CAP.vs.POP-NA	TMEM99	0.99688	4.37222e-06	6.27031e-05
CAP.vs.POP-NA	MMP14	0.871346	2.57679e-06	4.03957e-05
CAP.vs.POP-NA	CDR1	1.82987	4.74973e-06	6.71741e-05
CAP.vs.POP-NA	ADAM12	1.30202	4.15934e-06	6.02626e-05
CAP.vs.POP-NA	CMSS1	0.610696	7.88237e-06	0.000101234
CAP.vs.POP-NA	LAMA4	0.764362	2.36545e-06	3.77414e-05
CAP.vs.POP-NA	MYCT1	1.14696	4.67254e-06	6.6304e-05
CAP.vs.POP-NA	PLCE1-AS2	-1.19729	4.19542e-07	9.04701e-06
CAP.vs.POP-NA	RASGRF2	1.01894	3.40842e-06	5.11568e-05
CAP.vs.POP-NA	HLA-DMA	0.850617	2.95169e-06	4.51733e-05
CAP.vs.POP-NA	CA11	0.994197	3.92815e-06	5.7532e-05
CAP.vs.POP-NA	IL32	0.825445	2.75044e-06	4.25773e-05
CAP.vs.POP-NA	CCR1	1.17627	5.54822e-06	7.64241e-05
CAP.vs.POP-NA	RECQL	0.595479	5.51196e-06	7.6066e-05
CAP.vs.POP-NA	PNPLA7	-1.03468	2.66534e-07	6.26756e-06
CAP.vs.POP-NA	TUB	1.36282	4.75893e-06	6.72721e-05
CAP.vs.POP-NA	DCHS2	2.09086	7.62231e-06	9.85346e-05
CAP.vs.POP-NA	NXPE3	0.717101	5.17923e-06	7.20448e-05
CAP.vs.POP-NA	GDAP1	0.629151	9.69125e-06	0.000119196
CAP.vs.POP-NA	FOXP3	0.767888	6.80213e-06	8.99332e-05
CAP.vs.POP-NA	MAP2K6	-0.702589	6.24809e-07	1.26413e-05
CAP.vs.POP-NA	MTTP	2.41958	1.27646e-05	0.000149724
CAP.vs.POP-NA	MAPK8IP1	0.841219	5.21269e-06	7.24082e-05
CAP.vs.POP-NA	GPM6A	3.45916	1.96813e-07	4.91684e-06
CAP.vs.POP-NA	IL1B	1.43878	5.99435e-06	8.13217e-05
CAP.vs.POP-NA	HNRNPA1P14	-0.652894	2.98953e-06	4.56817e-05
CAP.vs.POP-NA	APBA2	1.08158	4.79553e-06	6.77249e-05
CAP.vs.POP-NA	PLXNC1	0.630978	3.42423e-06	5.13185e-05
CAP.vs.POP-NA	S100A11	0.709362	4.19404e-06	6.06172e-05
CAP.vs.POP-NA	VIPR1-AS1	-0.827072	3.93431e-07	8.61564e-06
CAP.vs.POP-NA	CCDC88B	-1.1716	2.76591e-07	6.42755e-06
CAP.vs.POP-NA	PCDH15	3.35379	3.81851e-06	5.61203e-05
CAP.vs.POP-NA	FAM78A	0.847571	5.15856e-06	7.18247e-05
CAP.vs.POP-NA	PROCR	0.920002	4.71263e-06	6.67449e-05
CAP.vs.POP-NA	ADCYAP1R1	2.84174	7.41131e-06	9.63958e-05
CAP.vs.POP-NA	RPL29P19	-1.73558	3.50608e-07	7.79891e-06
CAP.vs.POP-NA	LTB	1.1315	4.8605e-06	6.84466e-05
CAP.vs.POP-NA	KIAA1467	2.11613	4.06665e-07	8.86614e-06
CAP.vs.POP-NA	ATP2B4	0.68749	2.80091e-06	4.31779e-05
CAP.vs.POP-NA	EFEMP2	0.835744	3.85111e-06	5.65714e-05
CAP.vs.POP-NA	KIAA0513	-0.645234	7.74845e-07	1.50741e-05
CAP.vs.POP-NA	CCDC69	0.930251	3.52564e-06	5.25458e-05
CAP.vs.POP-NA	NUTM1	-1.00132	1.04085e-06	1.92988e-05
CAP.vs.POP-NA	CAMK2B	2.32796	8.68214e-07	1.65963e-05
CAP.vs.POP-NA	SHISA4	1.20646	5.99746e-06	8.13266e-05
CAP.vs.POP-NA	TMEM151A	3.25246	7.58924e-06	9.82786e-05
CAP.vs.POP-NA	RPS2P35	-1.25102	1.0408e-06	1.92988e-05
CAP.vs.POP-NA	AMY2A	-1.84554	4.44241e-07	9.48301e-06
CAP.vs.POP-NA	RPS24P8	-0.726739	3.48383e-06	5.21062e-05
CAP.vs.POP-NA	ADA	0.796597	6.05362e-06	8.19382e-05
CAP.vs.POP-NA	AP1S3	0.682378	8.57395e-06	0.000108239
CAP.vs.POP-NA	P2RY10	1.39482	5.53699e-06	7.6363e-05
CAP.vs.POP-NA	COL6A1	1.04913	4.00245e-06	5.83893e-05
CAP.vs.POP-NA	ACVRL1	-0.653422	1.03232e-06	1.91885e-05
CAP.vs.POP-NA	PKD2	0.609584	5.40656e-06	7.47858e-05
CAP.vs.POP-NA	SIGLEC10	0.980873	5.17538e-06	7.2025e-05
CAP.vs.POP-NA	POMGNT2	0.71875	8.15221e-06	0.000103797
CAP.vs.POP-NA	VSTM4	1.06146	5.30955e-06	7.36157e-05
CAP.vs.POP-NA	RPS21	0.850873	3.87937e-06	5.69301e-05
CAP.vs.POP-NA	SMARCA1	1.17754	5.14414e-06	7.16974e-05
CAP.vs.POP-NA	KIF26B	1.42292	5.694e-06	7.79971e-05
CAP.vs.POP-NA	HDAC1P1	-1.18019	7.29219e-07	1.43848e-05
CAP.vs.POP-NA	KLF6	0.725693	3.31316e-06	4.99571e-05
CAP.vs.POP-NA	PLAT	0.865658	3.50876e-06	5.24262e-05
CAP.vs.POP-NA	FTLP14	-0.738316	2.86721e-06	4.40397e-05
CAP.vs.POP-NA	ECM2	0.781451	8.0679e-06	0.000103125
CAP.vs.POP-NA	STC1	1.73726	1.13692e-05	0.00013649
CAP.vs.POP-NA	UNC13A	1.46259	8.39616e-06	0.000106403
CAP.vs.POP-NA	KRT6A	4.03309	5.88719e-07	1.20215e-05
CAP.vs.POP-NA	HES5	-1.60255	4.02822e-07	8.78882e-06
CAP.vs.POP-NA	SCD	1.04278	4.84751e-06	6.83287e-05
CAP.vs.POP-NA	STX1B	1.3246	6.65545e-06	8.81512e-05
CAP.vs.POP-NA	SLC7A11-AS1	1.18418	7.43165e-06	9.65333e-05
CAP.vs.POP-NA	STRIP2	1.0592	6.43664e-06	8.5906e-05
CAP.vs.POP-NA	LRCH2	1.52045	7.37503e-06	9.59661e-05
CAP.vs.POP-NA	TRPC1	1.05133	5.87805e-06	8.00004e-05
CAP.vs.POP-NA	HLA-DQA2	1.56555	8.99637e-06	0.000112517
CAP.vs.POP-NA	CLGN	2.05663	2.02829e-06	3.32758e-05
CAP.vs.POP-NA	CLCA2	-1.73715	4.91773e-07	1.03265e-05
CAP.vs.POP-NA	RN7SKP80	-1.21107	4.14985e-07	8.98145e-06
CAP.vs.POP-NA	LINC01341	-0.953093	9.62657e-07	1.81211e-05
CAP.vs.POP-NA	LETM2	0.827815	8.96714e-06	0.000112294
CAP.vs.POP-NA	TRIM3	-0.6095	1.45122e-06	2.53377e-05
CAP.vs.POP-NA	PEBP1P3	1.20933	7.75872e-06	9.99927e-05
CAP.vs.POP-NA	DZIP1	0.965067	6.13963e-06	8.28752e-05
CAP.vs.POP-NA	ALYREF	0.584982	6.43376e-06	8.5906e-05
CAP.vs.POP-NA	IMPDH1	0.657858	4.97902e-06	6.98831e-05
CAP.vs.POP-NA	WDR78	-0.742672	2.31489e-06	3.71147e-05
CAP.vs.POP-NA	PRKAR2B	1.03218	6.65927e-06	8.81624e-05
CAP.vs.POP-NA	LINC01134	-0.844935	1.97337e-06	3.25189e-05
CAP.vs.POP-NA	C1QC	1.23382	7.11807e-06	9.31954e-05
CAP.vs.POP-NA	MSC	1.00173	7.25278e-06	9.46664e-05
CAP.vs.POP-NA	WNT3	1.12383	7.45748e-06	9.67667e-05
CAP.vs.POP-NA	SCNN1G	3.12913	1.44985e-05	0.000165795
CAP.vs.POP-NA	GDF9	-0.867566	3.5581e-06	5.29498e-05
CAP.vs.POP-NA	ZNF697	0.631283	9.53332e-06	0.000117595
CAP.vs.POP-NA	FOLR2	1.34485	7.86102e-06	0.000101047
CAP.vs.POP-NA	PAX5	1.95733	9.32553e-06	0.000115658
CAP.vs.POP-NA	RN7SL368P	1.32089	5.88825e-06	8.01024e-05
CAP.vs.POP-NA	TRAV9-2	2.37548	5.08527e-06	7.11049e-05
CAP.vs.POP-NA	IFNK	-0.696524	3.94993e-06	5.77938e-05
CAP.vs.POP-NA	GLIS2	0.848682	6.08196e-06	8.22467e-05
CAP.vs.POP-NA	SULT4A1	4.1215	2.78934e-06	4.30668e-05
CAP.vs.POP-NA	IRAK2	0.882552	7.14804e-06	9.35052e-05
CAP.vs.POP-NA	RRS1-AS1	-1.03989	1.3525e-06	2.39386e-05
CAP.vs.POP-NA	SEMA3D	1.92255	1.17124e-05	0.000140043
CAP.vs.POP-NA	KCNJ5	1.68647	5.33168e-06	7.38189e-05
CAP.vs.POP-NA	NKG7	1.26503	8.31215e-06	0.000105519
CAP.vs.POP-NA	KCNH4	1.60063	8.05867e-06	0.000103051
CAP.vs.POP-NA	ENPP2	1.01913	5.57824e-06	7.6695e-05
CAP.vs.POP-NA	COL6A2	1.07189	5.73023e-06	7.83123e-05
CAP.vs.POP-NA	ADH1C	-1.51683	5.28405e-07	1.0956e-05
CAP.vs.POP-NA	FHL1	1.17347	6.62909e-06	8.78807e-05
CAP.vs.POP-NA	SRGAP2C	0.975814	9.02118e-06	0.000112732
CAP.vs.POP-NA	LRRC32	0.883808	5.1534e-06	7.17867e-05
CAP.vs.POP-NA	COL18A1-AS2	1.4459	9.5089e-06	0.000117422
CAP.vs.POP-NA	TSPAN2	1.30059	8.70097e-06	0.000109607
CAP.vs.POP-NA	SLC9A2	-0.969529	7.50093e-07	1.47177e-05
CAP.vs.POP-NA	WIPF3	2.16317	2.13752e-05	0.000229113
CAP.vs.POP-NA	FOXD2-AS1	-0.818628	9.98996e-07	1.86628e-05
CAP.vs.POP-NA	HRASLS5	2.48548	1.28997e-05	0.000150902
CAP.vs.POP-NA	PTPN7	1.16846	6.32366e-06	8.47033e-05
CAP.vs.POP-NA	POSTN	1.74253	8.17708e-06	0.000103956
CAP.vs.POP-NA	ELFN1-AS1	1.50855	1.05505e-05	0.00012822
CAP.vs.POP-NA	DOK6	1.049	1.1406e-05	0.000136876
CAP.vs.POP-NA	C20orf194	0.837753	6.6049e-06	8.76384e-05
CAP.vs.POP-NA	DAPK2	-0.835504	5.53944e-07	1.14216e-05
CAP.vs.POP-NA	CCDC102B	1.02095	9.19691e-06	0.000114446
CAP.vs.POP-NA	NAP1L3	1.79045	3.9096e-06	5.73169e-05
CAP.vs.POP-NA	HOXB-AS3	-0.968676	6.95336e-07	1.38084e-05
CAP.vs.POP-NA	SYCP3	-0.631265	3.05554e-06	4.64507e-05
CAP.vs.POP-NA	PSD2	1.89441	6.60362e-06	8.76384e-05
CAP.vs.POP-NA	GRHL1	1.01079	9.6992e-06	0.000119244
CAP.vs.POP-NA	JUNB	0.849417	5.07459e-06	7.10368e-05
CAP.vs.POP-NA	SLC35G6	-0.935807	2.35115e-06	3.7574e-05
CAP.vs.POP-NA	SLC4A11	1.61326	1.47765e-05	0.000168454
CAP.vs.POP-NA	C1QTNF7	1.16743	7.46029e-06	9.67667e-05
CAP.vs.POP-NA	NAP1L1	0.645045	7.09086e-06	9.29213e-05
CAP.vs.POP-NA	SP140	0.925468	7.37379e-06	9.59661e-05
CAP.vs.POP-NA	NECAB1	1.75821	4.68226e-06	6.64101e-05
CAP.vs.POP-NA	GNG11	1.11653	9.07893e-06	0.000113311
CAP.vs.POP-NA	ZNF415P1	1.4485	5.00313e-06	7.01551e-05
CAP.vs.POP-NA	C9	-0.868086	1.9699e-06	3.24798e-05
CAP.vs.POP-NA	LEPRE1	0.643154	9.18572e-06	0.000114354
CAP.vs.POP-NA	MAB21L3	-0.970393	1.73889e-06	2.9441e-05
CAP.vs.POP-NA	PCSK9	1.34764	9.27409e-06	0.000115164
CAP.vs.POP-NA	HLA-DRB5	1.50549	1.19314e-05	0.000141974
CAP.vs.POP-NA	GTF3A	0.657839	6.91105e-06	9.10774e-05
CAP.vs.POP-NA	MCCD1	-1.47847	8.3789e-07	1.61207e-05
CAP.vs.POP-NA	HHEX	0.92658	1.20741e-05	0.000143326
CAP.vs.POP-NA	IL1RL1	0.983943	8.68019e-06	0.000109396
CAP.vs.POP-NA	SNHG6	0.76275	7.91148e-06	0.00010152
CAP.vs.POP-NA	CYP2D6	-0.744585	1.61169e-06	2.75879e-05
CAP.vs.POP-NA	PPP1R1A	1.42983	5.4552e-06	7.53881e-05
CAP.vs.POP-NA	PSMA7	0.589757	7.80624e-06	0.000100561
CAP.vs.POP-NA	NTS	3.85093	7.14095e-06	9.34537e-05
CAP.vs.POP-NA	ISM1	1.10002	9.44418e-06	0.000116836
CAP.vs.POP-NA	CXCL3	1.22749	8.38699e-06	0.000106378
CAP.vs.POP-NA	KCNK3	2.09272	1.79115e-05	0.000197433
CAP.vs.POP-NA	SLC44A4	-0.594519	1.94142e-06	3.21175e-05
CAP.vs.POP-NA	PTPRN	2.32736	1.34359e-05	0.000156176
CAP.vs.POP-NA	CSMD3	2.34019	1.20691e-05	0.000143325
CAP.vs.POP-NA	C10orf10	0.883653	6.07989e-06	8.22467e-05
CAP.vs.POP-NA	MYH15	-0.949255	1.77225e-06	2.99002e-05
CAP.vs.POP-NA	C12orf5	0.73522	1.15026e-05	0.000137924
CAP.vs.POP-NA	EEF1A1P13	-0.821445	1.28224e-06	2.28451e-05
CAP.vs.POP-NA	FCN1	1.55039	1.15521e-05	0.00013835
CAP.vs.POP-NA	GK-AS1	0.927939	1.11086e-05	0.000133632
CAP.vs.POP-NA	MMP16	1.32517	9.34992e-06	0.000115863
CAP.vs.POP-NA	LINC00941	1.81003	1.40775e-05	0.000162045
CAP.vs.POP-NA	ARL5B	0.618561	7.62695e-06	9.85517e-05
CAP.vs.POP-NA	EIF4A2P4	-1.16429	2.66729e-06	4.15069e-05
CAP.vs.POP-NA	FBXO32	0.87895	5.09615e-06	7.119e-05
CAP.vs.POP-NA	CCL11	1.99999	1.5575e-05	0.000175866
CAP.vs.POP-NA	HNRNPA1P21	1.22143	6.03671e-06	8.1784e-05
CAP.vs.POP-NA	PTGES	1.47044	1.4029e-05	0.000161674
CAP.vs.POP-NA	SNAI2	1.15203	1.11069e-05	0.000133632
CAP.vs.POP-NA	SIGLEC14	1.45525	1.19292e-05	0.000141974
CAP.vs.POP-NA	SOX5	0.995861	1.04405e-05	0.00012704
CAP.vs.POP-NA	EVC2	1.05786	9.87203e-06	0.000120967
CAP.vs.POP-NA	OR10G9	-2.84893	1.2178e-07	3.35173e-06
CAP.vs.POP-NA	CPT1B	-0.684902	1.34866e-06	2.38992e-05
CAP.vs.POP-NA	CLSTN2	1.51017	1.44689e-05	0.000165521
CAP.vs.POP-NA	TREM2	1.75161	1.35762e-05	0.000157498
CAP.vs.POP-NA	LOXL2	1.0042	7.81385e-06	0.000100616
CAP.vs.POP-NA	LRRC4B	0.826733	1.53858e-05	0.000174261
CAP.vs.POP-NA	PRRT1	-0.722759	4.3975e-06	6.29134e-05
CAP.vs.POP-NA	PDZRN4	2.17678	1.10431e-05	0.000133115
CAP.vs.POP-NA	LHFP	0.880662	1.01774e-05	0.000124247
CAP.vs.POP-NA	NME1	0.720739	8.70445e-06	0.000109607
CAP.vs.POP-NA	DOCK2	0.83354	4.91815e-06	6.91271e-05
CAP.vs.POP-NA	NLGN2	0.952601	8.82119e-06	0.000110794
CAP.vs.POP-NA	TCTEX1D4	1.17097	1.19292e-05	0.000141974
CAP.vs.POP-NA	MROH7-TTC4	-0.688992	1.18494e-06	2.14468e-05
CAP.vs.POP-NA	SIRPG	1.24328	1.25911e-05	0.00014804
CAP.vs.POP-NA	AFF2	1.84224	7.95485e-06	0.000101988
CAP.vs.POP-NA	ABCA5	-0.65664	1.30124e-06	2.31142e-05
CAP.vs.POP-NA	PRR5L	-0.668518	1.69281e-06	2.87923e-05
CAP.vs.POP-NA	B3GALNT1	1.33748	1.05299e-05	0.000128075
CAP.vs.POP-NA	ALDH1A3	0.660069	9.16599e-06	0.000114182
CAP.vs.POP-NA	SAMD4A	0.871398	6.29807e-06	8.45805e-05
CAP.vs.POP-NA	TMEM64	0.821672	9.73412e-06	0.000119475
CAP.vs.POP-NA	LRRC25	0.974383	1.21426e-05	0.000143909
CAP.vs.POP-NA	OSM	2.0311	2.21838e-05	0.000235585
CAP.vs.POP-NA	OSCAR	1.17671	1.2119e-05	0.000143744
CAP.vs.POP-NA	IGHG1	1.89396	6.10422e-06	8.24348e-05
CAP.vs.POP-NA	PCDHB7	1.59123	6.87585e-06	9.07826e-05
CAP.vs.POP-NA	RPL5P29	-1.58885	1.98568e-06	3.26672e-05
CAP.vs.POP-NA	PGK1	0.717656	8.49583e-06	0.00010739
CAP.vs.POP-NA	SLC15A3	0.766344	9.56606e-06	0.0001179
CAP.vs.POP-NA	ERG	1.08321	1.21918e-05	0.000144319
CAP.vs.POP-NA	TRAF3IP3	0.803473	8.54746e-06	0.000107951
CAP.vs.POP-NA	TMEM156	1.23485	1.07124e-05	0.000129762
CAP.vs.POP-NA	CILP2	1.65892	6.44848e-06	8.60102e-05
CAP.vs.POP-NA	IGBP1P1	-0.885166	4.44374e-06	6.34829e-05
CAP.vs.POP-NA	FMO5	-0.744231	1.35389e-06	2.39489e-05
CAP.vs.POP-NA	SULT1B1	-0.956684	1.11749e-06	2.0451e-05
CAP.vs.POP-NA	LINC00239	1.31223	1.53e-05	0.000173421
CAP.vs.POP-NA	C5AR2	1.18434	1.33675e-05	0.000155625
CAP.vs.POP-NA	BICC1	1.0066	1.05892e-05	0.000128637
CAP.vs.POP-NA	DYSF	0.813452	8.10671e-06	0.000103443
CAP.vs.POP-NA	NR2F1-AS1	0.865237	1.38946e-05	0.000160438
CAP.vs.POP-NA	2003-09-01	2.03838	2.18548e-05	0.000233178
CAP.vs.POP-NA	CD300C	1.09796	8.15053e-06	0.000103797
CAP.vs.POP-NA	RGPD6	-1.1544	6.80678e-06	8.99545e-05
CAP.vs.POP-NA	HNF1A-AS1	-0.775245	1.20939e-06	2.18227e-05
CAP.vs.POP-NA	HOXC9	2.34897	0.00297597	0.0123719
CAP.vs.POP-NA	CDK14	0.880246	9.85949e-06	0.000120863
CAP.vs.POP-NA	EIF2S2P2	-1.12116	2.55679e-06	4.01883e-05
CAP.vs.POP-NA	TTC24	1.79888	8.15554e-06	0.000103797
CAP.vs.POP-NA	ZNF532	0.699901	7.99315e-06	0.000102302
CAP.vs.POP-NA	HOXA-AS3	-1.22643	1.17807e-06	2.13356e-05
CAP.vs.POP-NA	TAPT1-AS1	-0.638511	4.3515e-06	6.24361e-05
CAP.vs.POP-NA	TMTC1	0.938246	1.22686e-05	0.000145054
CAP.vs.POP-NA	GAL3ST1	-0.921608	2.56114e-06	4.02355e-05
CAP.vs.POP-NA	TMEM130	2.63415	2.18402e-06	3.54188e-05
CAP.vs.POP-NA	LINC00899	-0.749325	4.71884e-06	6.6801e-05
CAP.vs.POP-NA	ITGB2-AS1	1.17521	1.22576e-05	0.000145021
CAP.vs.POP-NA	NCALD	0.784118	1.19243e-05	0.000141974
CAP.vs.POP-NA	TESPA1	0.975057	1.23253e-05	0.000145551
CAP.vs.POP-NA	PLA2G10	-0.868436	3.34693e-06	5.04259e-05
CAP.vs.POP-NA	CNR2	1.58572	1.06412e-05	0.000129058
CAP.vs.POP-NA	HSPA6	1.12199	1.38152e-05	0.000159583
CAP.vs.POP-NA	MAL	1.79918	1.07795e-05	0.000130468
CAP.vs.POP-NA	FHDC1	-0.663794	2.65681e-06	4.13829e-05
CAP.vs.POP-NA	MYO1G	0.811431	9.61439e-06	0.000118398
CAP.vs.POP-NA	DENND5A	0.650193	8.44508e-06	0.000106931
CAP.vs.POP-NA	LINC00944	1.55141	1.18426e-05	0.000141315
CAP.vs.POP-NA	MAP2	1.16532	1.35579e-05	0.000157347
CAP.vs.POP-NA	HPRT1	0.725141	1.48956e-05	0.000169551
CAP.vs.POP-NA	FAM101B	0.915084	1.34295e-05	0.000156176
CAP.vs.POP-NA	C1QA	1.23976	1.42465e-05	0.000163482
CAP.vs.POP-NA	CWH43	-1.78589	5.54333e-07	1.14216e-05
CAP.vs.POP-NA	MAPK8IP2	1.37657	1.55407e-05	0.00017559
CAP.vs.POP-NA	PEX11A	-0.599287	7.9011e-06	0.000101431
CAP.vs.POP-NA	ISG20	0.800251	7.59938e-06	9.8324e-05
CAP.vs.POP-NA	ITIH3	1.64329	2.08215e-05	0.000224253
CAP.vs.POP-NA	THEM5	0.830747	3.22018e-05	0.00032125
CAP.vs.POP-NA	ANGPTL2	0.869615	8.89888e-06	0.000111628
CAP.vs.POP-NA	CASQ2	2.66505	2.24016e-05	0.000237473
CAP.vs.POP-NA	TMED6	-0.758206	7.01284e-06	9.20618e-05
CAP.vs.POP-NA	TEX26-AS1	2.26415	2.86465e-05	0.000291572
CAP.vs.POP-NA	APOBR	-0.732913	2.3591e-06	3.76605e-05
CAP.vs.POP-NA	SHC3	1.3084	1.68155e-05	0.00018699
CAP.vs.POP-NA	UBE2L4	-0.970067	4.57281e-06	6.51071e-05
CAP.vs.POP-NA	NCOA7	0.810271	8.72785e-06	0.000109854
CAP.vs.POP-NA	ELFN2	1.93867	1.34177e-05	0.000156148
CAP.vs.POP-NA	HLA-DQB1-AS1	1.44863	1.91417e-05	0.00020928
CAP.vs.POP-NA	DIO2	1.58882	2.39597e-05	0.000251471
CAP.vs.POP-NA	TMEM86A	0.743566	1.89439e-05	0.000207347
CAP.vs.POP-NA	TGIF2	0.802233	1.01641e-05	0.000124135
CAP.vs.POP-NA	RNF180	0.923438	1.60477e-05	0.000180177
CAP.vs.POP-NA	PBX2P1	-0.738927	1.16348e-05	0.000139171
CAP.vs.POP-NA	CLECL1	1.43675	1.85494e-05	0.000203783
CAP.vs.POP-NA	FADS2	1.55216	2.0608e-05	0.000222358
CAP.vs.POP-NA	DYRK1B	-0.621069	4.02164e-06	5.86403e-05
CAP.vs.POP-NA	SLFN12L	0.938092	1.26371e-05	0.000148405
CAP.vs.POP-NA	EIF3LP2	-1.16874	3.41114e-06	5.11568e-05
CAP.vs.POP-NA	EBF4	0.934502	1.41429e-05	0.000162634
CAP.vs.POP-NA	CCNJL	-0.85562	2.81576e-06	4.33169e-05
CAP.vs.POP-NA	TYMP	0.942938	9.67209e-06	0.000119009
CAP.vs.POP-NA	ETV4	1.07544	1.36549e-05	0.000158163
CAP.vs.POP-NA	ATP5E	0.637951	1.22609e-05	0.000145021
CAP.vs.POP-NA	SLC2A5	1.3498	1.68834e-05	0.000187496
CAP.vs.POP-NA	HSPA13	0.652277	1.8211e-05	0.000200361
CAP.vs.POP-NA	RGAG4	1.07493	1.42888e-05	0.000163841
CAP.vs.POP-NA	MTHFD1L	0.611702	1.43981e-05	0.000164839
CAP.vs.POP-NA	ADPRH	0.77359	1.72147e-05	0.000190746
CAP.vs.POP-NA	SPP1	2.5266	3.52712e-05	0.000345586
CAP.vs.POP-NA	BNIP3P26	-0.94264	4.15489e-06	6.02276e-05
CAP.vs.POP-NA	ADIPOQ	4.2936	1.68462e-05	0.000187152
CAP.vs.POP-NA	PRAME	2.72294	4.40801e-05	0.000417135
CAP.vs.POP-NA	CABP4	-0.918763	3.78949e-06	5.57492e-05
CAP.vs.POP-NA	DBH	1.44602	2.17785e-05	0.000232448
CAP.vs.POP-NA	SQLE	0.849253	1.08914e-05	0.000131607
CAP.vs.POP-NA	DAZAP2P1	-1.00331	6.41875e-06	8.57831e-05
CAP.vs.POP-NA	RASIP1	0.857534	1.67125e-05	0.000186156
CAP.vs.POP-NA	APLP1	1.64181	2.3154e-05	0.000244226
CAP.vs.POP-NA	TMEM220-AS1	-0.856827	4.34457e-06	6.2367e-05
CAP.vs.POP-NA	STAR	-0.770122	7.84434e-06	0.000100877
CAP.vs.POP-NA	PCSK1N	2.69599	0.000563385	0.00332653
CAP.vs.POP-NA	NAAA	-0.604714	4.60159e-06	6.5454e-05
CAP.vs.POP-NA	PPT1	0.594017	1.63649e-05	0.000183179
CAP.vs.POP-NA	RAB39A	1.48063	9.9509e-06	0.000121782
CAP.vs.POP-NA	GPRIN1	0.9477	1.5246e-05	0.000172956
CAP.vs.POP-NA	RPS3AP35	-1.29224	2.01092e-06	3.30092e-05
CAP.vs.POP-NA	SCN2A	2.54352	2.96037e-06	4.52828e-05
CAP.vs.POP-NA	PDLIM7	0.879209	8.97213e-06	0.000112309
CAP.vs.POP-NA	FBLN7	0.891862	2.19742e-05	0.000234139
CAP.vs.POP-NA	TLK2P1	-0.618209	3.71912e-05	0.000360582
CAP.vs.POP-NA	TMEM55A	0.905494	1.57108e-05	0.000177222
CAP.vs.POP-NA	COX7CP1	-0.765069	3.22999e-05	0.00032199
CAP.vs.POP-NA	MEG3	1.05427	1.15349e-05	0.0001382
CAP.vs.POP-NA	BIRC3	0.997712	1.30506e-05	0.000152474
CAP.vs.POP-NA	GRINA	0.654093	1.24643e-05	0.000147016
CAP.vs.POP-NA	GNG4	2.50554	4.39107e-05	0.000415798
CAP.vs.POP-NA	TLR7	1.17099	1.6055e-05	0.000180187
CAP.vs.POP-NA	POU2F2	0.78831	1.58154e-05	0.000178173
CAP.vs.POP-NA	PDE6A	-1.02872	3.62276e-06	5.375e-05
CAP.vs.POP-NA	IGFBP7-AS1	0.922244	1.35051e-05	0.000156858
CAP.vs.POP-NA	SCN7A	1.96757	2.795e-05	0.000285661
CAP.vs.POP-NA	HVCN1	0.759859	2.42259e-05	0.00025356
CAP.vs.POP-NA	BTK	0.932851	1.80676e-05	0.000198932
CAP.vs.POP-NA	RAB30	0.706825	1.378e-05	0.000159363
CAP.vs.POP-NA	EEF1A1P9	-0.680104	7.0643e-06	9.26553e-05
CAP.vs.POP-NA	ID2-AS1	-1.08726	3.02602e-06	4.61203e-05
CAP.vs.POP-NA	WDFY4	0.879672	9.96554e-06	0.000121911
CAP.vs.POP-NA	ORAOV1P1	-1.36388	2.80071e-06	4.31779e-05
CAP.vs.POP-NA	ARHGAP23	0.943179	1.25785e-05	0.000147951
CAP.vs.POP-NA	PTPRU	1.51751	2.5987e-05	0.000268656
CAP.vs.POP-NA	RNASE6	0.952952	2.11447e-05	0.000227156
CAP.vs.POP-NA	VSIG2	-1.16197	1.65994e-06	2.83308e-05
CAP.vs.POP-NA	CICP3	-0.98733	5.45962e-06	7.539e-05
CAP.vs.POP-NA	H3F3BP1	-1.00239	5.19609e-06	7.22115e-05
CAP.vs.POP-NA	NMUR2	3.60713	7.71711e-05	0.000665649
CAP.vs.POP-NA	OR10S1	-2.99395	3.24742e-07	7.30583e-06
CAP.vs.POP-NA	RASL12	1.11607	2.03318e-05	0.000219938
CAP.vs.POP-NA	EIF4A1P10	-0.74714	1.30452e-05	0.000152472
CAP.vs.POP-NA	PLD6	0.631778	3.46244e-05	0.000340927
CAP.vs.POP-NA	RPL3P6	-0.661146	6.25411e-06	8.41804e-05
CAP.vs.POP-NA	AIF1L	1.09374	1.9742e-05	0.000214892
CAP.vs.POP-NA	HRH2	1.27633	1.76443e-05	0.00019485
CAP.vs.POP-NA	OR10G4	-2.74978	3.15107e-07	7.12152e-06
CAP.vs.POP-NA	GPR84	1.59458	1.57901e-05	0.000177956
CAP.vs.POP-NA	LINC00515	-0.926176	1.58301e-05	0.000178271
CAP.vs.POP-NA	SGK2	-0.934642	1.71417e-06	2.91222e-05
CAP.vs.POP-NA	SLC6A14	1.51892	2.58859e-05	0.000267985
CAP.vs.POP-NA	FBXO2	1.5967	2.61785e-05	0.000270259
CAP.vs.POP-NA	TMEM246-AS1	-0.849051	1.08743e-05	0.000131454
CAP.vs.POP-NA	CD96	1.05957	1.88769e-05	0.00020669
CAP.vs.POP-NA	PDCD1	1.21372	2.42571e-05	0.000253783
CAP.vs.POP-NA	PTMAP3	-1.13123	3.23322e-06	4.88262e-05
CAP.vs.POP-NA	NUAK1	0.68142	1.90715e-05	0.000208589
CAP.vs.POP-NA	FEZ1	1.06594	2.10412e-05	0.000226291
CAP.vs.POP-NA	CICP13	-1.60357	2.22224e-06	3.59011e-05
CAP.vs.POP-NA	FMO4	-0.687323	8.19323e-06	0.000104098
CAP.vs.POP-NA	WARS	0.890143	1.49259e-05	0.000169636
CAP.vs.POP-NA	CEBPB	0.77171	1.32547e-05	0.000154494
CAP.vs.POP-NA	LINC01480	1.38836	1.03773e-05	0.000126322
CAP.vs.POP-NA	AQP7	-0.870808	4.02903e-06	5.87192e-05
CAP.vs.POP-NA	ACSL1	0.743519	1.52473e-05	0.000172956
CAP.vs.POP-NA	GAL3ST2	-0.970814	2.33105e-06	3.73131e-05
CAP.vs.POP-NA	LINC01342	-0.844324	4.37542e-06	6.27186e-05
CAP.vs.POP-NA	LINC01281	2.38196	8.79877e-06	0.000110559
CAP.vs.POP-NA	RTL1	1.45947	2.47026e-05	0.000257807
CAP.vs.POP-NA	PTAFR	1.02829	2.2732e-05	0.000240545
CAP.vs.POP-NA	LAT2	0.600045	3.44589e-05	0.000339568
CAP.vs.POP-NA	ATF4P3	-0.646157	2.66674e-05	0.000274541
CAP.vs.POP-NA	YWHAZP4	-0.902959	8.47678e-06	0.000107195
CAP.vs.POP-NA	DDIT4	0.866917	1.66657e-05	0.000185984
CAP.vs.POP-NA	PTGDS	1.40222	2.72473e-05	0.00027926
CAP.vs.POP-NA	FAM198A	1.38226	2.39944e-05	0.000251746
CAP.vs.POP-NA	FAM196B	0.943865	2.47699e-05	0.000258355
CAP.vs.POP-NA	PALMD	0.932633	2.1711e-05	0.000231978
CAP.vs.POP-NA	TTLL3	-0.620619	3.38866e-06	5.09399e-05
CAP.vs.POP-NA	RGMB	-1.13769	2.50146e-06	3.94443e-05
CAP.vs.POP-NA	RPL27	0.686872	1.78816e-05	0.000197176
CAP.vs.POP-NA	HNRNPA1P40	-0.939435	5.82917e-06	7.94811e-05
CAP.vs.POP-NA	EID1	0.58614	2.19978e-05	0.000234274
CAP.vs.POP-NA	KRT19P4	-1.58301	2.48613e-06	3.92651e-05
CAP.vs.POP-NA	SEC61G	0.684784	2.54472e-05	0.000263997
CAP.vs.POP-NA	CLEC17A	1.76738	2.87042e-05	0.000291959
CAP.vs.POP-NA	NMNAT2	1.19594	2.48608e-05	0.000258911
CAP.vs.POP-NA	RUSC2	0.658839	1.88067e-05	0.00020615
CAP.vs.POP-NA	MTNR1B	-1.94187	1.2165e-06	2.19244e-05
CAP.vs.POP-NA	PARVG	0.90371	1.59284e-05	0.000179105
CAP.vs.POP-NA	ASIP	1.30309	1.98285e-05	0.000215638
CAP.vs.POP-NA	ATRNL1	1.52235	2.12379e-05	0.000227909
CAP.vs.POP-NA	TBC1D30	0.614513	2.71759e-05	0.000278807
CAP.vs.POP-NA	RORC	-0.855287	2.47872e-06	3.91691e-05
CAP.vs.POP-NA	UBE2L6	0.830359	1.66853e-05	0.000186103
CAP.vs.POP-NA	MIR223	1.23024	2.44825e-05	0.000255961
CAP.vs.POP-NA	LRP5L	-0.650916	4.58293e-06	6.52198e-05
CAP.vs.POP-NA	LINC01050	3.14532	2.79482e-05	0.000285661
CAP.vs.POP-NA	PIK3CG	0.884995	1.88347e-05	0.00020638
CAP.vs.POP-NA	RASGRP2	1.03452	2.0449e-05	0.000220883
CAP.vs.POP-NA	C10orf99	-1.25977	2.05231e-06	3.35955e-05
CAP.vs.POP-NA	CD37	0.789549	1.6128e-05	0.000180801
CAP.vs.POP-NA	OR6T1	-2.96385	2.45051e-07	5.85533e-06
CAP.vs.POP-NA	RAB34	1.01025	2.53575e-05	0.000263161
CAP.vs.POP-NA	CD14	0.839195	1.98231e-05	0.000215638
CAP.vs.POP-NA	TLR6	0.832718	2.24334e-05	0.000237725
CAP.vs.POP-NA	KRT5	4.34044	1.31552e-07	3.54507e-06
CAP.vs.POP-NA	ETS1	0.608495	1.57715e-05	0.000177813
CAP.vs.POP-NA	KRT15	1.1074	2.30473e-05	0.000243187
CAP.vs.POP-NA	CTSL	0.838563	1.88424e-05	0.000206389
CAP.vs.POP-NA	SLCO4A1	0.874532	1.85294e-05	0.000203637
CAP.vs.POP-NA	NPM1P43	-0.97711	6.90634e-06	9.10774e-05
CAP.vs.POP-NA	LINC-PINT	0.656467	1.32088e-05	0.00015408
CAP.vs.POP-NA	MRGPRF	1.29386	2.90031e-05	0.000294595
CAP.vs.POP-NA	LAGE3P1	-0.688532	1.67222e-05	0.000186194
CAP.vs.POP-NA	ADAMDEC1	1.42794	2.66208e-05	0.000274156
CAP.vs.POP-NA	RBMS3	0.79665	2.39244e-05	0.000251189
CAP.vs.POP-NA	RAB3IL1	0.983397	2.89624e-05	0.000294282
CAP.vs.POP-NA	APBB1	0.821659	2.52699e-05	0.000262525
CAP.vs.POP-NA	SSPN	0.737215	2.69135e-05	0.000276402
CAP.vs.POP-NA	SPACA4	-0.816157	6.3235e-06	8.47033e-05
CAP.vs.POP-NA	ETV5-AS1	1.40525	3.98675e-06	5.82175e-05
CAP.vs.POP-NA	CRTAM	1.90091	3.97928e-05	0.000381931
CAP.vs.POP-NA	AGAP2	0.887243	1.98324e-05	0.000215638
CAP.vs.POP-NA	RPS20	0.612613	2.01849e-05	0.000218829
CAP.vs.POP-NA	GABRQ	3.68234	2.56931e-05	0.000266175
CAP.vs.POP-NA	MARCKSL1P1	-0.691186	1.41755e-05	0.000162856
CAP.vs.POP-NA	RBPMS	0.588823	1.50768e-05	0.000171219
CAP.vs.POP-NA	ZEB2-AS1	0.925927	3.22016e-05	0.00032125
CAP.vs.POP-NA	ADARB1	0.641227	2.26932e-05	0.000240221
CAP.vs.POP-NA	KCNK9	2.32795	4.39463e-05	0.000416001
CAP.vs.POP-NA	OTX1	1.44302	3.57677e-05	0.000349525
CAP.vs.POP-NA	ATP11A	0.624771	1.62651e-05	0.000182199
CAP.vs.POP-NA	OR8D4	-3.22781	1.60634e-07	4.15839e-06
CAP.vs.POP-NA	INHBB	1.40296	3.70211e-05	0.000359403
CAP.vs.POP-NA	ASS1P12	0.950569	4.49442e-05	0.00042318
CAP.vs.POP-NA	LINC00473	1.80575	4.22644e-05	0.000402783
CAP.vs.POP-NA	CDRT4	-0.631026	7.57804e-06	9.81765e-05
CAP.vs.POP-NA	PERP	0.591779	2.48096e-05	0.00025865
CAP.vs.POP-NA	CST4	3.28368	4.18712e-06	6.05466e-05
CAP.vs.POP-NA	PLCE1-AS1	-0.936786	6.96414e-06	9.15036e-05
CAP.vs.POP-NA	RMDN2-AS1	-1.10732	6.05342e-06	8.19382e-05
CAP.vs.POP-NA	PLCXD3	2.77171	3.65787e-05	0.00035651
CAP.vs.POP-NA	NFATC2	0.797762	1.55878e-05	0.000175943
CAP.vs.POP-NA	ITLN2	-2.02835	1.20035e-06	2.16861e-05
CAP.vs.POP-NA	APOD	1.35628	3.54421e-05	0.000346915
CAP.vs.POP-NA	RPL31P49	-1.19767	6.02479e-06	8.16599e-05
CAP.vs.POP-NA	ZMIZ1-AS1	-0.844571	9.84124e-06	0.00012069
CAP.vs.POP-NA	KCNJ15	1.94029	3.69116e-05	0.00035881
CAP.vs.POP-NA	PECAM1	0.802431	1.843e-05	0.000202621
CAP.vs.POP-NA	HR	-0.758463	4.16761e-06	6.03235e-05
CAP.vs.POP-NA	PBX3	0.653728	3.84919e-05	0.000371128
CAP.vs.POP-NA	CTD-2201E9.1	-0.965264	5.12006e-06	7.14566e-05
CAP.vs.POP-NA	ROR1	1.19787	3.07263e-05	0.000308768
CAP.vs.POP-NA	RGMB-AS1	-1.30457	3.71461e-06	5.48382e-05
CAP.vs.POP-NA	TBX15	1.75244	2.81098e-05	0.000287096
CAP.vs.POP-NA	LEMD1	1.28681	3.76226e-05	0.000363812
CAP.vs.POP-NA	CHCHD4P3	-0.828776	2.17621e-05	0.000232357
CAP.vs.POP-NA	PHLPP2	-0.594762	6.95281e-06	9.13952e-05
CAP.vs.POP-NA	SLC6A17	2.10604	3.86352e-06	5.67255e-05
CAP.vs.POP-NA	FCRLA	2.0007	4.23213e-05	0.000403104
CAP.vs.POP-NA	RNY4P17	-0.965006	9.54375e-06	0.000117675
CAP.vs.POP-NA	PIM1	0.7038	2.46682e-05	0.000257629
CAP.vs.POP-NA	GAPDHP65	-0.780922	2.80003e-05	0.000286076
CAP.vs.POP-NA	CACNA1C-AS4	1.52864	3.88113e-05	0.000373721
CAP.vs.POP-NA	PRG2	1.92288	8.40742e-06	0.0001065
CAP.vs.POP-NA	OAS3	0.941852	2.40171e-05	0.000251895
CAP.vs.POP-NA	ODF3L1	1.64152	5.52488e-05	0.000502291
CAP.vs.POP-NA	PFN1P1	-0.765382	2.42272e-05	0.00025356
CAP.vs.POP-NA	GLT1D1	1.88736	2.13871e-05	0.000229113
CAP.vs.POP-NA	MTHFD2	0.66018	2.84354e-05	0.000289729
CAP.vs.POP-NA	CRYM-AS1	-0.662781	1.41507e-05	0.000162634
CAP.vs.POP-NA	TRBV6-5	2.14728	4.26795e-06	6.14158e-05
CAP.vs.POP-NA	CDO1	2.42831	4.26642e-06	6.14158e-05
CAP.vs.POP-NA	HOXA11-AS	-1.049	4.27572e-06	6.14978e-05
CAP.vs.POP-NA	SCN4A	1.96736	2.14442e-05	0.000229542
CAP.vs.POP-NA	RPL7P59	1.82886	5.80083e-05	0.000522728
CAP.vs.POP-NA	LINC01091	1.00995	3.26889e-05	0.000324904
CAP.vs.POP-NA	COL15A1	1.13097	2.84361e-05	0.000289729
CAP.vs.POP-NA	FAM133DP	0.826253	8.52922e-05	0.000721623
CAP.vs.POP-NA	FAM127C	1.01508	3.54669e-05	0.000347044
CAP.vs.POP-NA	TGFB1I1	0.652287	2.9334e-05	0.000297474
CAP.vs.POP-NA	MIR1199	-0.600271	9.97538e-06	0.000121981
CAP.vs.POP-NA	KCNMB4	1.51663	5.31761e-05	0.000486558
CAP.vs.POP-NA	PEG3	1.21389	3.50911e-05	0.000344306
CAP.vs.POP-NA	B4GALNT1	0.975434	3.38645e-05	0.00033524
CAP.vs.POP-NA	GNGT2	1.01517	1.27852e-05	0.000149847
CAP.vs.POP-NA	SYDE1	0.799333	3.27064e-05	0.000324969
CAP.vs.POP-NA	SNX5P1	-1.32246	7.68963e-06	9.91885e-05
CAP.vs.POP-NA	NCS1	1.01126	3.31477e-05	0.000329133
CAP.vs.POP-NA	TRBJ2-1	1.51877	5.27588e-06	7.31831e-05
CAP.vs.POP-NA	DOK2	0.826328	4.25344e-05	0.000404835
CAP.vs.POP-NA	CPXM1	1.29557	4.28791e-05	0.000407723
CAP.vs.POP-NA	VMA21	0.604383	3.32988e-05	0.000330412
CAP.vs.POP-NA	PLXNA4	1.27508	3.67404e-05	0.000357616
CAP.vs.POP-NA	XRCC6P2	-0.730988	4.71121e-05	0.000440266
CAP.vs.POP-NA	PRRX2	1.86558	5.186e-05	0.000476601
CAP.vs.POP-NA	AMIGO2	1.04657	3.51028e-05	0.000344306
CAP.vs.POP-NA	MAN1C1	0.624243	4.84394e-05	0.000450628
CAP.vs.POP-NA	KLF10	0.608819	2.67869e-05	0.000275484
CAP.vs.POP-NA	ARC	1.99795	6.47393e-05	0.000572927
CAP.vs.POP-NA	ITIH6	2.18777	2.21023e-05	0.000234888
CAP.vs.POP-NA	CDK5R2	2.37895	1.79999e-05	0.00019826
CAP.vs.POP-NA	BTBD11	1.14243	3.98943e-05	0.000382781
CAP.vs.POP-NA	CFL1P5	-0.724415	2.17071e-05	0.000231978
CAP.vs.POP-NA	ZC3H11B	-0.712218	3.15787e-05	0.00031599
CAP.vs.POP-NA	SYT17	-0.691033	1.09147e-05	0.000131791
CAP.vs.POP-NA	TP53RK	0.632237	4.37433e-05	0.000414781
CAP.vs.POP-NA	ERMN	0.827268	5.29115e-05	0.00048461
CAP.vs.POP-NA	FCGR3B	1.50649	5.06758e-05	0.000467312
CAP.vs.POP-NA	SLIT2	1.48804	4.49254e-05	0.00042318
CAP.vs.POP-NA	RCC2P6	-0.943564	1.08113e-05	0.000130799
CAP.vs.POP-NA	RGS19	0.733228	4.50019e-05	0.00042318
CAP.vs.POP-NA	SELP	1.22474	3.8509e-05	0.000371173
CAP.vs.POP-NA	ST8SIA1	0.984522	3.9936e-05	0.000383057
CAP.vs.POP-NA	SIRPB1	1.15382	3.56632e-05	0.000348734
CAP.vs.POP-NA	MYLK	0.880342	2.2234e-05	0.00023595
CAP.vs.POP-NA	DPEP2	0.884508	4.51014e-05	0.00042372
CAP.vs.POP-NA	IL12RB2	0.87044	4.81959e-05	0.000449056
CAP.vs.POP-NA	CD8B	1.22435	6.05635e-05	0.000541472
CAP.vs.POP-NA	NAT14	0.785056	5.46444e-05	0.000497712
CAP.vs.POP-NA	NPM1P25	-0.801279	1.79888e-05	0.000198211
CAP.vs.POP-NA	AHCYP8	-1.43746	4.85354e-06	6.83811e-05
CAP.vs.POP-NA	HOTAIR	3.63123	8.88432e-05	0.000746823
CAP.vs.POP-NA	ID3	-0.783185	6.54144e-06	8.70303e-05
CAP.vs.POP-NA	CADM3	1.66685	5.29936e-05	0.000485213
CAP.vs.POP-NA	TCEAL7	1.64564	3.01951e-05	0.000304407
CAP.vs.POP-NA	RPS7P11	-0.640309	3.87029e-05	0.000372798
CAP.vs.POP-NA	MAP7D2	2.1213	9.19637e-05	0.000767331
CAP.vs.POP-NA	TNNT3	1.72398	3.03483e-05	0.000305535
CAP.vs.POP-NA	MAGI2-AS3	0.990945	4.00579e-05	0.000384103
CAP.vs.POP-NA	CNGA1	-0.75353	1.48006e-05	0.000168664
CAP.vs.POP-NA	ATP8B3	0.893575	3.49439e-05	0.000343286
CAP.vs.POP-NA	RFC3	0.765936	3.97627e-05	0.000381821
CAP.vs.POP-NA	FAM72A	0.919225	6.56652e-05	0.000578358
CAP.vs.POP-NA	HIP1	0.721759	2.73074e-05	0.000279769
CAP.vs.POP-NA	NUP210	0.972222	3.09225e-05	0.000310156
CAP.vs.POP-NA	IL1R1	0.818912	2.93367e-05	0.000297474
CAP.vs.POP-NA	FGD5	0.673979	3.25981e-05	0.00032422
CAP.vs.POP-NA	HNRNPA1P8	-0.829937	2.43613e-05	0.000254783
CAP.vs.POP-NA	ENTPD8	-0.749339	7.06833e-06	9.2667e-05
CAP.vs.POP-NA	PCDHB5	1.41511	2.95282e-05	0.000298903
CAP.vs.POP-NA	JAZF1-AS1	1.38966	2.23868e-05	0.000237401
CAP.vs.POP-NA	WNT16	1.36449	2.04433e-05	0.000220883
CAP.vs.POP-NA	CDX2	-0.65048	1.1938e-05	0.000141995
CAP.vs.POP-NA	SH3GL1P2	-0.768786	1.62129e-05	0.000181684
CAP.vs.POP-NA	BCL6B	0.977901	4.83945e-05	0.00045048
CAP.vs.POP-NA	KRTAP5-1	-0.931151	9.71278e-06	0.000119361
CAP.vs.POP-NA	TNFRSF9	1.13315	5.03682e-05	0.000465007
CAP.vs.POP-NA	NXPH3	1.20243	5.40077e-05	0.000492974
CAP.vs.POP-NA	IFI6	1.28461	4.46929e-05	0.00042199
CAP.vs.POP-NA	LEMD1-AS1	2.20954	6.39423e-05	0.00056791
CAP.vs.POP-NA	SNAP91	2.94888	1.67094e-05	0.000186156
CAP.vs.POP-NA	OMD	0.847745	4.8841e-05	0.000453782
CAP.vs.POP-NA	FCER1G	1.09941	4.96757e-05	0.000459807
CAP.vs.POP-NA	ENSAP2	-0.713511	4.92328e-05	0.000456563
CAP.vs.POP-NA	CD80	0.896539	4.89666e-05	0.000454806
CAP.vs.POP-NA	ARID5A	0.740212	3.01429e-05	0.000304191
CAP.vs.POP-NA	FCER2	1.91749	8.69717e-05	0.000733528
CAP.vs.POP-NA	MUC16	1.70838	5.1401e-05	0.000473263
CAP.vs.POP-NA	MORC4	0.623243	4.23253e-05	0.000403104
CAP.vs.POP-NA	SIT1	1.06872	4.41821e-05	0.000417833
CAP.vs.POP-NA	RAB7B	0.792259	5.16259e-05	0.000474863
CAP.vs.POP-NA	KCNJ8	1.2505	4.86867e-05	0.00045249
CAP.vs.POP-NA	SIX2	3.01352	5.57223e-05	0.00050613
CAP.vs.POP-NA	RPL12L3	-0.742322	2.36727e-05	0.0002489
CAP.vs.POP-NA	MFGE8	0.871537	3.41631e-05	0.000337744
CAP.vs.POP-NA	HTR4	-1.62211	5.61514e-06	7.7095e-05
CAP.vs.POP-NA	SPATA31E1	-1.94283	4.56259e-06	6.50334e-05
CAP.vs.POP-NA	SLC47A2	-0.831154	2.10219e-05	0.000226165
CAP.vs.POP-NA	MYT1	1.88197	4.37753e-05	0.000414781
CAP.vs.POP-NA	NUDT1	0.59963	9.15212e-05	0.000764931
CAP.vs.POP-NA	PCDHB4	1.17357	5.63777e-05	0.00051083
CAP.vs.POP-NA	TMSB4XP8	0.859308	3.18028e-05	0.000318018
CAP.vs.POP-NA	MAD2L1	0.879811	4.98789e-05	0.000461399
CAP.vs.POP-NA	LINC00943	1.41053	4.6802e-05	0.000437858
CAP.vs.POP-NA	BHLHE40-AS1	0.78377	5.18597e-05	0.000476601
CAP.vs.POP-NA	LINC01270	1.34184	3.51934e-05	0.000344937
CAP.vs.POP-NA	WFIKKN1	-0.769727	1.4629e-05	0.000166901
CAP.vs.POP-NA	FAM131C	2.17006	1.74221e-05	0.000192684
CAP.vs.POP-NA	TESC	1.30411	4.84463e-05	0.000450628
CAP.vs.POP-NA	LSP1	0.79885	2.99965e-05	0.000302816
CAP.vs.POP-NA	TSPAN18	0.642317	5.16341e-05	0.000474863
CAP.vs.POP-NA	SSTR5	2.63159	8.52192e-05	0.000721211
CAP.vs.POP-NA	RBBP4P1	-0.693138	1.94216e-05	0.000211871
CAP.vs.POP-NA	NKD2	1.31857	6.58425e-05	0.000579641
CAP.vs.POP-NA	P2RY12	2.0288	3.05315e-05	0.000307171
CAP.vs.POP-NA	ALDH1A2	2.42437	3.04147e-06	4.63088e-05
CAP.vs.POP-NA	OGN	0.807932	5.79955e-05	0.000522728
CAP.vs.POP-NA	PJA1	0.665952	6.02128e-05	0.000538986
CAP.vs.POP-NA	TRGV5	1.21865	2.47726e-05	0.000258355
CAP.vs.POP-NA	RN7SL815P	2.28371	2.03165e-05	0.000219933
CAP.vs.POP-NA	PDCD4-AS1	-0.592899	4.49223e-05	0.00042318
CAP.vs.POP-NA	SLC26A2	-1.34095	6.30398e-06	8.45927e-05
CAP.vs.POP-NA	MAP1LC3A	-0.607497	1.11986e-05	0.00013466
CAP.vs.POP-NA	TFPI2	1.67833	7.0349e-05	0.000613591
CAP.vs.POP-NA	YY1P1	1.41851	6.44797e-05	0.000571141
CAP.vs.POP-NA	WNT2	1.71227	7.75318e-05	0.000668371
[truncated: 2,323 more rows]
