# Supplementary material for: Bioinformatics combined with machine learning for the identification of malignant transformation markers in colorectal polyps
Source: Front Mol Biosci. 2026 Mar 24;13:1785464. doi: 10.3389/fmolb.2026.1785464 (PMC13053286; doi:10.3389/fmolb.2026.1785464)
Supplement: Supplementary file 5 [file Table6.XLSX]

## Sheet: Sheet1
Power	SFT.R.sq	slope	truncated.R.sq	mean.k.	median.k.	max.k.
1	0.23813535199715397	3.6511297679837575	0.589692092687341	8342.254324176432	8385.818915384223	9072.95378111749
2	0.4074927838834778	-3.35977	0.4374480509958132	4654.051880824984	4461.272831578961	5990.597469610216
3	0.7803678621785625	-2.99638	0.8295424211921494	2793.659545836801	2629.597086670232	4382.085802934094
4	0.8302285156462725	-2.34821	0.9131219903625493	1776.8933791901936	1624.974454186683	3387.1484199159936
5	0.8535991356331953	-2.02054	0.9450832307383271	1184.7451335477767	1041.1951445095856	2712.4170071873095
6	0.8612483262449251	-1.83942	0.9545111764771709	821.4118694132733	686.777160435344	2227.1699992609842
7	0.8640430532984142	-1.71777	0.9565060792234484	588.4766175438489	463.38446319522535	1863.4444157402131
8	0.8597773602729087	-1.65266	0.9503488128597309	433.44434908077505	319.1615706144501	1582.2496687399032
9	0.8651675356996291	-1.60777	0.9549171497371056	326.8801794743642	223.04945772915175	1359.5655899219107
10	0.8695483721572842	-1.57454	0.9598485759115716	251.55476648893946	158.01555630329543	1179.7753035956916
12	0.8752460242860802	-1.54412	0.9665029064874997	156.62970817641548	83.1058009607776	909.6708899268554
14	0.8733562764497595	-1.53933	0.9659381441799108	102.86783890819375	45.58049943034449	719.0021619385254
16	0.8788723156661844	-1.53357	0.971310281003748	70.42174731136946	25.865165507521432	579.2741911297958
18	0.8807597585729817	-1.52635	0.9734101340002735	49.83125374806224	15.127088080633943	473.87431141386037
20	0.8857311788350033	-1.52202	0.9780246016958402	36.22548710591346	9.125296749889298	392.5186062233764
22	0.8997610531923382	-1.51263	0.9854361603555721	26.93276569174269	5.563404092657795	328.53402285882726
24	0.90868112987742	-1.50315	0.9893652530486672	20.408838272074004	3.508100179158883	277.4223633699857
26	0.9121235622453496	-1.49402	0.9913095444313256	15.721116516882587	2.2582189645155224	236.05436349868526
28	0.9236597874838127	-1.47881	0.9937653524705834	12.285148433615813	1.4742452719341377	202.19461956473464
30	0.9327453669769374	-1.47212	0.9960965868087535	9.722899262646525	1.0001129567344451	174.20981961054386
