# Supplementary material for: Bioinformatics combined with machine learning for the identification of malignant transformation markers in colorectal polyps
Source: Front Mol Biosci. 2026 Mar 24;13:1785464. doi: 10.3389/fmolb.2026.1785464 (PMC13053286; doi:10.3389/fmolb.2026.1785464)
Supplement: Supplementary file 6 [file Table4.xlsx]

## Sheet: Table 4
compare	gene_name	edgeR_logFC	edgeR_PValue	edgeR_FDR
CAP.vs.POP-A	EEF1A1P24	-1.78999	1.38765e-21	4.10509e-17
CAP.vs.POP-A	FAP	3.23591	1.60978e-14	1.2894e-10
CAP.vs.POP-A	MIR4435-1HG	1.17341	2.1793e-14	1.2894e-10
CAP.vs.POP-A	FNDC1	2.8237	1.46696e-12	4.3397e-09
CAP.vs.POP-A	ADAMTS2	2.57155	2.32891e-12	5.89815e-09
CAP.vs.POP-A	THBS2	3.2297	1.51354e-11	2.35658e-08
CAP.vs.POP-A	CTHRC1	2.28481	6.7237e-12	1.24317e-08
CAP.vs.POP-A	COL1A1	2.49735	1.64762e-11	2.43708e-08
CAP.vs.POP-A	RPS24P8	-1.34161	2.16113e-14	1.2894e-10
CAP.vs.POP-A	COL5A3	1.53662	2.39252e-12	5.89815e-09
CAP.vs.POP-A	LZTS1	1.88591	1.73511e-11	2.44427e-08
CAP.vs.POP-A	ASAP1	0.782424	4.75252e-12	9.37292e-09
CAP.vs.POP-A	RPS10P3	-1.73012	4.50181e-14	2.21962e-10
CAP.vs.POP-A	DUXAP8	3.67021	1.8091e-10	1.57408e-07
CAP.vs.POP-A	COL18A1	1.50227	4.72085e-12	9.37292e-09
CAP.vs.POP-A	H19	4.17002	7.60785e-12	1.3239e-08
CAP.vs.POP-A	POU5F1B	2.39109	2.29946e-10	1.83852e-07
CAP.vs.POP-A	RPS7P11	-1.11321	3.4738e-12	7.90503e-09
CAP.vs.POP-A	GJC1	1.4316	9.26847e-11	9.79247e-08
CAP.vs.POP-A	NOTCH3	1.3343	4.05883e-11	4.98387e-08
CAP.vs.POP-A	BGN	2.01016	2.87957e-10	2.12966e-07
CAP.vs.POP-A	RN7SKP255	-1.79668	1.03703e-13	4.38264e-10
CAP.vs.POP-A	ADAMTS12	2.08678	4.87866e-10	3.18839e-07
CAP.vs.POP-A	COL4A1	1.51208	1.73943e-10	1.57119e-07
CAP.vs.POP-A	LY6E	1.89621	3.7429e-10	2.63634e-07
CAP.vs.POP-A	SOX11	4.42295	4.96399e-10	3.18839e-07
CAP.vs.POP-A	RPL13AP6	-0.860286	1.75267e-10	1.57119e-07
CAP.vs.POP-A	APLN	2.18375	8.23679e-10	4.29093e-07
CAP.vs.POP-A	EGFL6	2.38852	5.67362e-10	3.42536e-07
CAP.vs.POP-A	CSPG4	1.42771	1.16195e-10	1.18531e-07
CAP.vs.POP-A	ST3GAL1	1.26648	1.97963e-10	1.67324e-07
CAP.vs.POP-A	TWIST1	2.71004	9.44161e-10	4.65519e-07
CAP.vs.POP-A	COL1A2	2.00215	8.24463e-10	4.29093e-07
CAP.vs.POP-A	CD248	1.92093	8.46541e-10	4.29093e-07
CAP.vs.POP-A	COL15A1	1.58978	3.15851e-10	2.27898e-07
CAP.vs.POP-A	PDGFRB	1.43869	2.44881e-10	1.9064e-07
CAP.vs.POP-A	SGIP1	1.61797	3.95695e-10	2.72229e-07
CAP.vs.POP-A	CEP170	0.734971	7.35234e-10	4.10385e-07
CAP.vs.POP-A	COL8A1	2.73381	2.10935e-09	9.04362e-07
CAP.vs.POP-A	WWC2	1.17957	7.16241e-10	4.07472e-07
CAP.vs.POP-A	COL5A2	1.67981	1.33335e-09	6.36202e-07
CAP.vs.POP-A	COL5A1	1.55443	8.55778e-10	4.29093e-07
CAP.vs.POP-A	KIRREL	1.16495	5.06555e-10	3.18839e-07
CAP.vs.POP-A	CALD1	1.41953	8.37782e-10	4.29093e-07
CAP.vs.POP-A	KRT23	3.47577	2.09291e-08	5.247e-06
CAP.vs.POP-A	STX2	1.06407	1.79498e-09	8.0456e-07
CAP.vs.POP-A	COL4A2	1.30413	6.71448e-10	3.89479e-07
CAP.vs.POP-A	SRGAP2	0.917389	5.42196e-10	3.34162e-07
CAP.vs.POP-A	GUCY1A3	1.74943	1.96434e-09	8.67329e-07
CAP.vs.POP-A	PCSK9	1.91441	2.0975e-09	9.04362e-07
CAP.vs.POP-A	HTRA3	1.84283	3.07295e-09	1.22847e-06
CAP.vs.POP-A	SLC44A3	-0.716422	1.34655e-10	1.32397e-07
CAP.vs.POP-A	EDNRA	1.45321	3.53146e-09	1.29035e-06
CAP.vs.POP-A	SRGAP2C	1.2288	2.88582e-09	1.17697e-06
CAP.vs.POP-A	WISP1	1.85155	4.13205e-09	1.40504e-06
CAP.vs.POP-A	CASC21	2.62554	9.76939e-09	2.94948e-06
CAP.vs.POP-A	FN1	2.43616	6.22211e-09	2.00501e-06
CAP.vs.POP-A	RBMS1	1.14961	1.3736e-09	6.45004e-07
CAP.vs.POP-A	RPL15P2	-1.20091	1.38738e-10	1.32397e-07
CAP.vs.POP-A	KCNE4	1.54956	3.25308e-09	1.26626e-06
CAP.vs.POP-A	SFRP4	2.88413	1.45913e-08	3.99681e-06
CAP.vs.POP-A	PLXDC1	1.11618	1.13647e-09	5.51149e-07
CAP.vs.POP-A	CLDN18	2.79481	1.21371e-08	3.41954e-06
CAP.vs.POP-A	ADAM12	1.75337	3.57667e-09	1.29035e-06
CAP.vs.POP-A	MAGEA3	5.55394	0.000242381	0.00431996
CAP.vs.POP-A	CHST1	1.47711	3.69745e-09	1.29752e-06
CAP.vs.POP-A	HECW2	1.35744	3.22474e-09	1.26626e-06
CAP.vs.POP-A	IGF2	5.51882	9.6414e-12	1.58456e-08
CAP.vs.POP-A	KIAA1462	1.5127	4.65492e-09	1.56485e-06
CAP.vs.POP-A	C3orf80	2.59376	1.48796e-08	4.03839e-06
CAP.vs.POP-A	NTM	2.29133	2.14675e-08	5.33675e-06
CAP.vs.POP-A	TNIP3	2.04657	1.1765e-08	3.34659e-06
CAP.vs.POP-A	MEIS1-AS2	1.97708	2.40777e-09	1.01756e-06
CAP.vs.POP-A	MFAP2	1.63746	9.77079e-09	2.94948e-06
CAP.vs.POP-A	THY1	1.64361	1.10353e-08	3.23224e-06
CAP.vs.POP-A	LRP8	1.25077	3.65253e-09	1.29752e-06
CAP.vs.POP-A	MEIS1	1.59363	7.99867e-09	2.51728e-06
CAP.vs.POP-A	ACSL4	1.03248	8.73236e-09	2.70442e-06
CAP.vs.POP-A	SULF1	1.66072	1.23095e-08	3.43541e-06
CAP.vs.POP-A	LOX	1.54623	1.663e-08	4.43212e-06
CAP.vs.POP-A	RASL10B	2.68183	3.1811e-08	7.07568e-06
CAP.vs.POP-A	ZNF469	1.78039	1.92479e-08	4.95139e-06
CAP.vs.POP-A	EEF1A1P13	-1.15442	8.77624e-11	9.61584e-08
CAP.vs.POP-A	SPOCK1	2.66256	5.25003e-08	1.02179e-05
CAP.vs.POP-A	INS-IGF2	5.33101	2.20652e-11	2.83806e-08
CAP.vs.POP-A	ATP8B1	-0.801994	4.87034e-10	3.18839e-07
CAP.vs.POP-A	LINC01050	4.70612	1.58362e-08	4.25894e-06
CAP.vs.POP-A	COMP	4.10337	3.08405e-08	6.91177e-06
CAP.vs.POP-A	GREB1	1.49898	2.02669e-08	5.15581e-06
CAP.vs.POP-A	VAV2	1.38759	8.77612e-09	2.70442e-06
CAP.vs.POP-A	PAPPA	1.12048	1.16864e-08	3.34659e-06
CAP.vs.POP-A	COL12A1	1.64263	2.27008e-08	5.55007e-06
CAP.vs.POP-A	INHBA	1.71991	2.91067e-08	6.6548e-06
CAP.vs.POP-A	SERPINE1	2.15635	3.28768e-08	7.25818e-06
CAP.vs.POP-A	COL11A1	2.30888	4.84124e-08	9.61198e-06
CAP.vs.POP-A	POTEF	4.07803	4.11893e-07	4.30566e-05
CAP.vs.POP-A	IGF2BP3	2.88764	8.62713e-08	1.42132e-05
CAP.vs.POP-A	LINC00675	-0.773361	2.44301e-09	1.01791e-06
CAP.vs.POP-A	TPT1P9	-1.27562	8.4653e-10	4.29093e-07
CAP.vs.POP-A	ABCC9	1.51588	2.92439e-08	6.6548e-06
CAP.vs.POP-A	SRGAP2B	1.1069	2.7057e-08	6.30257e-06
CAP.vs.POP-A	COL7A1	1.60013	1.89032e-08	4.94878e-06
CAP.vs.POP-A	ZADH2	-0.652001	2.90432e-09	1.17697e-06
CAP.vs.POP-A	LSAMP	1.19254	2.39227e-08	5.67728e-06
CAP.vs.POP-A	EEF1A1P4	-0.749839	1.35272e-08	3.73996e-06
CAP.vs.POP-A	PIEZO2	1.84029	6.23208e-08	1.13107e-05
CAP.vs.POP-A	FLT4	1.29775	2.30639e-08	5.59262e-06
CAP.vs.POP-A	COL4A2-AS2	1.18605	3.41933e-08	7.4929e-06
CAP.vs.POP-A	FTLP3	-0.999185	1.46467e-09	6.77021e-07
CAP.vs.POP-A	LGI2	1.57123	5.4673e-08	1.04348e-05
CAP.vs.POP-A	DNM1	1.39028	2.59889e-08	6.10183e-06
CAP.vs.POP-A	SPON2	1.26186	1.77811e-08	4.6966e-06
CAP.vs.POP-A	TNC	1.87519	7.98981e-08	1.34387e-05
CAP.vs.POP-A	FAM13C	1.36156	3.80664e-08	8.04371e-06
CAP.vs.POP-A	ASPN	1.38176	5.33927e-08	1.02566e-05
CAP.vs.POP-A	ST6GALNAC5	2.06395	6.22392e-08	1.13107e-05
CAP.vs.POP-A	CEL	2.72483	1.38566e-07	2.00104e-05
CAP.vs.POP-A	PGF	1.19928	5.04232e-08	9.9369e-06
CAP.vs.POP-A	COL3A1	1.63922	6.30197e-08	1.13677e-05
CAP.vs.POP-A	GAS1	2.50656	2.68079e-07	3.18497e-05
CAP.vs.POP-A	ITGA5	1.53604	4.39658e-08	8.96994e-06
CAP.vs.POP-A	IL24	1.77986	8.23819e-08	1.36945e-05
CAP.vs.POP-A	MCAM	1.16319	2.79827e-08	6.46729e-06
CAP.vs.POP-A	HNRNPA1P8	-1.04433	2.39888e-08	5.67728e-06
CAP.vs.POP-A	FAM72D	1.63061	3.68825e-08	7.84961e-06
CAP.vs.POP-A	NOX4	2.21449	1.41082e-07	2.02603e-05
CAP.vs.POP-A	SCD	1.28278	5.28801e-08	1.02245e-05
CAP.vs.POP-A	ROBO4	1.04046	4.77475e-08	9.54401e-06
CAP.vs.POP-A	CCDC102B	1.14642	9.08209e-08	1.4523e-05
CAP.vs.POP-A	EEF1A1P11	-1.0102	3.39587e-09	1.27164e-06
CAP.vs.POP-A	GALNT18	1.22405	6.07219e-08	1.12977e-05
CAP.vs.POP-A	APBA2	1.22174	8.23994e-08	1.36945e-05
CAP.vs.POP-A	ECM2	0.922056	9.32177e-08	1.48261e-05
CAP.vs.POP-A	COL6A3	1.45774	7.61669e-08	1.31003e-05
CAP.vs.POP-A	LINC00152	1.0076	8.79244e-08	1.42916e-05
CAP.vs.POP-A	SELL	1.56306	1.18728e-07	1.78291e-05
CAP.vs.POP-A	SLA	1.07511	5.54857e-08	1.0522e-05
CAP.vs.POP-A	GPR4	1.33511	9.61709e-08	1.51331e-05
CAP.vs.POP-A	FSCN1	1.55849	1.02218e-07	1.57496e-05
CAP.vs.POP-A	EEF1A1P9	-0.983159	3.38128e-09	1.27164e-06
CAP.vs.POP-A	PDLIM7	1.11374	2.38596e-08	5.67728e-06
CAP.vs.POP-A	CLDN1	1.26956	6.68891e-08	1.1849e-05
CAP.vs.POP-A	PLAU	1.33129	7.72237e-08	1.31294e-05
CAP.vs.POP-A	ISLR	1.7361	1.58551e-07	2.20207e-05
CAP.vs.POP-A	DOCK4	0.832738	6.85668e-08	1.20739e-05
CAP.vs.POP-A	ACAN	1.77283	1.78557e-07	2.42305e-05
CAP.vs.POP-A	SPARC	1.51666	1.32865e-07	1.9555e-05
CAP.vs.POP-A	ELOVL5	1.23948	7.66851e-08	1.31132e-05
CAP.vs.POP-A	ALPK2	1.4895	1.55673e-07	2.1723e-05
CAP.vs.POP-A	DYSF	0.983181	6.0112e-08	1.1255e-05
CAP.vs.POP-A	MMP11	1.80797	2.24272e-07	2.82324e-05
CAP.vs.POP-A	KCNE1	1.7774	1.01553e-07	1.57496e-05
CAP.vs.POP-A	PLEKHG2	1.03266	3.58206e-08	7.7349e-06
CAP.vs.POP-A	GGT5	1.18277	1.06573e-07	1.62513e-05
CAP.vs.POP-A	RPL13AP20	-0.925882	3.00172e-08	6.77863e-06
CAP.vs.POP-A	OLFML2B	1.45759	1.74414e-07	2.38875e-05
CAP.vs.POP-A	ADARB1	0.772356	9.52848e-08	1.50738e-05
CAP.vs.POP-A	GLI3	1.6391	1.99351e-07	2.57529e-05
CAP.vs.POP-A	IGFBP5	1.72528	1.95501e-07	2.53662e-05
CAP.vs.POP-A	PALD1	1.30922	1.42253e-07	2.03299e-05
CAP.vs.POP-A	ARHGAP10	1.18426	1.34994e-07	1.97699e-05
CAP.vs.POP-A	JAKMIP1	1.50914	1.38432e-07	2.00104e-05
CAP.vs.POP-A	ZFHX4	2.62213	3.38699e-07	3.72481e-05
CAP.vs.POP-A	RGS16	1.17281	1.86114e-07	2.48009e-05
CAP.vs.POP-A	CDH5	1.08096	1.10057e-07	1.66965e-05
CAP.vs.POP-A	ITGA11	1.36721	1.61524e-07	2.23288e-05
CAP.vs.POP-A	PPAPDC1A	3.30101	5.00938e-07	5.0065e-05
CAP.vs.POP-A	ITIH5	1.17709	1.73963e-07	2.38875e-05
CAP.vs.POP-A	TGM2	1.18447	1.38665e-07	2.00104e-05
CAP.vs.POP-A	ARRB2	0.629346	3.24373e-07	3.6211e-05
CAP.vs.POP-A	KRT18P68	-1.80764	3.30069e-09	1.26811e-06
CAP.vs.POP-A	PIWIL1	4.12521	2.02938e-06	0.00013918
CAP.vs.POP-A	GUCY1B3	1.43645	3.02197e-07	3.45169e-05
CAP.vs.POP-A	PLCL1	0.971717	2.34106e-07	2.9099e-05
CAP.vs.POP-A	LINC01234	5.07451	4.02242e-08	8.32135e-06
CAP.vs.POP-A	EBF1	1.11165	2.60993e-07	3.1386e-05
CAP.vs.POP-A	HS6ST1	0.678162	3.28643e-07	3.64129e-05
CAP.vs.POP-A	AFAP1L1	1.06476	1.93394e-07	2.5315e-05
CAP.vs.POP-A	PHGDH	1.86357	4.35063e-07	4.46891e-05
CAP.vs.POP-A	NEXN	1.03563	2.26969e-07	2.84509e-05
CAP.vs.POP-A	FAM72B	1.82138	4.22416e-07	4.36935e-05
CAP.vs.POP-A	COL6A1	1.15072	1.54409e-07	2.16487e-05
CAP.vs.POP-A	KIFC3	1.11044	1.0173e-07	1.57496e-05
CAP.vs.POP-A	AEBP1	1.38323	2.18363e-07	2.76062e-05
CAP.vs.POP-A	GLIS2	0.995388	1.82111e-07	2.44882e-05
CAP.vs.POP-A	SLC19A1	0.697805	1.21801e-07	1.81982e-05
CAP.vs.POP-A	KLHL5	0.979258	2.31336e-07	2.8876e-05
CAP.vs.POP-A	FADS1	1.36541	2.8281e-07	3.28093e-05
CAP.vs.POP-A	SCML2P1	-1.36584	5.08054e-09	1.66997e-06
CAP.vs.POP-A	CCDC141	1.243	2.85372e-07	3.28488e-05
CAP.vs.POP-A	PDPN	1.32491	3.97534e-07	4.21514e-05
CAP.vs.POP-A	NES	0.925115	2.01468e-07	2.58009e-05
CAP.vs.POP-A	AKAP12	1.40064	3.34411e-07	3.69137e-05
CAP.vs.POP-A	TIE1	1.10282	2.423e-07	2.98665e-05
CAP.vs.POP-A	TNNT1	3.58274	3.04858e-07	3.4687e-05
CAP.vs.POP-A	PPP1R18	0.810542	2.82307e-07	3.28093e-05
CAP.vs.POP-A	SLC11A1	1.46025	4.20454e-07	4.36432e-05
CAP.vs.POP-A	CTB-113P19.1	1.36023	4.04345e-07	4.25684e-05
CAP.vs.POP-A	INSIG1	0.876981	2.44925e-07	3.00647e-05
CAP.vs.POP-A	PTRF	1.16836	2.6381e-07	3.14689e-05
CAP.vs.POP-A	GJA4	1.13117	4.15941e-07	4.33267e-05
CAP.vs.POP-A	NXN	1.20728	2.57756e-07	3.11232e-05
CAP.vs.POP-A	NPC1L1	2.71426	2.252e-05	0.000795815
CAP.vs.POP-A	LINC00668	-1.32635	6.46642e-09	2.05695e-06
CAP.vs.POP-A	FJX1	1.27516	6.1701e-07	5.86914e-05
CAP.vs.POP-A	GINS4	0.859407	7.02496e-07	6.47413e-05
CAP.vs.POP-A	SLC38A11	2.20629	1.05709e-06	8.68664e-05
CAP.vs.POP-A	GPR78	1.29949	5.16858e-07	5.09674e-05
CAP.vs.POP-A	BCAT1	1.52813	7.01515e-07	6.47413e-05
CAP.vs.POP-A	SQLE	0.96521	3.09882e-07	3.49894e-05
CAP.vs.POP-A	KAL1	1.81914	8.4758e-07	7.39645e-05
CAP.vs.POP-A	CD37	0.935277	2.89559e-07	3.32016e-05
CAP.vs.POP-A	VGLL3	1.54417	6.13905e-07	5.86914e-05
CAP.vs.POP-A	CYP1A1	-4.10002	2.66991e-10	2.02523e-07
CAP.vs.POP-A	MIR4426	-0.844268	1.77843e-07	2.42305e-05
CAP.vs.POP-A	FLNA	1.18041	3.06905e-07	3.47861e-05
CAP.vs.POP-A	MLK7-AS1	1.12632	4.07835e-07	4.27836e-05
CAP.vs.POP-A	PDE10A	1.88831	7.8034e-07	6.91298e-05
CAP.vs.POP-A	TMEM74B	1.46818	4.86134e-07	4.8916e-05
CAP.vs.POP-A	PHYHIPL	2.08523	5.77573e-07	5.61848e-05
CAP.vs.POP-A	CSMD2	1.67123	7.43328e-07	6.74536e-05
CAP.vs.POP-A	KCNAB2	0.892896	3.49194e-07	3.81189e-05
CAP.vs.POP-A	MEX3A	1.12279	5.00371e-07	5.0065e-05
CAP.vs.POP-A	NAAA	-0.734932	3.64807e-08	7.82035e-06
CAP.vs.POP-A	FADS3	0.917517	5.61904e-07	5.48607e-05
CAP.vs.POP-A	C19orf33	-0.942868	2.03911e-08	5.15581e-06
CAP.vs.POP-A	EEF1A1P19	-0.82804	8.64814e-08	1.42132e-05
CAP.vs.POP-A	CPXM1	1.48813	8.78488e-07	7.59892e-05
CAP.vs.POP-A	RPL3P4	-0.72798	7.50953e-08	1.30679e-05
CAP.vs.POP-A	MYH10	0.943824	2.50847e-07	3.06134e-05
CAP.vs.POP-A	SPOCK2	0.877741	4.46271e-07	4.56818e-05
CAP.vs.POP-A	ORC6	0.892203	7.72011e-07	6.88852e-05
CAP.vs.POP-A	VCAN	1.37654	7.17991e-07	6.58146e-05
CAP.vs.POP-A	PEX11A	-0.706663	1.87871e-07	2.48115e-05
CAP.vs.POP-A	MMP16	1.43893	7.80494e-07	6.91298e-05
CAP.vs.POP-A	FOXP3	0.855566	9.92844e-07	8.27705e-05
CAP.vs.POP-A	TNS1	1.33608	5.81163e-07	5.61848e-05
CAP.vs.POP-A	RPS3AP47	-1.19673	6.15318e-08	1.13107e-05
CAP.vs.POP-A	CYP3A4	-1.38383	3.49061e-08	7.59284e-06
CAP.vs.POP-A	ZCCHC24	1.10996	7.33968e-07	6.68092e-05
CAP.vs.POP-A	GFPT2	1.84211	1.62078e-06	0.000119204
CAP.vs.POP-A	PYGO1	1.2626	1.04759e-06	8.63251e-05
CAP.vs.POP-A	RN7SL4P	-1.67242	1.12793e-08	3.27132e-06
CAP.vs.POP-A	VWCE	1.69846	1.09236e-06	8.80527e-05
CAP.vs.POP-A	PDGFB	0.956093	7.18592e-07	6.58146e-05
CAP.vs.POP-A	HECW1	1.43761	9.86543e-07	8.27705e-05
CAP.vs.POP-A	SORL1	-0.726846	6.57001e-08	1.17085e-05
CAP.vs.POP-A	ITPR1	0.709332	4.77484e-07	4.83747e-05
CAP.vs.POP-A	TPM2	1.14913	4.77101e-07	4.83747e-05
CAP.vs.POP-A	CPZ	1.25821	1.16852e-06	9.24288e-05
CAP.vs.POP-A	KCNQ3	1.62999	1.21056e-06	9.4992e-05
CAP.vs.POP-A	FRMD6	1.00815	1.01256e-06	8.39063e-05
CAP.vs.POP-A	DNM3OS	1.03652	1.09156e-06	8.80527e-05
CAP.vs.POP-A	SLC7A5	1.14572	6.33686e-07	5.98925e-05
CAP.vs.POP-A	SBK1	1.90569	1.98422e-06	0.000137792
CAP.vs.POP-A	C6orf223	1.3259	9.96055e-07	8.27705e-05
CAP.vs.POP-A	RNF150	1.46463	1.35422e-06	0.000104328
CAP.vs.POP-A	CHN1	1.05392	1.5448e-06	0.000116581
CAP.vs.POP-A	FGFR1	1.09851	6.15403e-07	5.86914e-05
CAP.vs.POP-A	PPARG	-0.714472	1.02761e-07	1.57512e-05
CAP.vs.POP-A	AMOTL1	1.07249	8.33302e-07	7.315e-05
CAP.vs.POP-A	LCNL1	1.87957	9.90916e-07	8.27705e-05
CAP.vs.POP-A	NPM1P9	1.66156	7.9952e-08	1.34387e-05
CAP.vs.POP-A	CORIN	1.86666	1.80452e-06	0.000127711
CAP.vs.POP-A	GNAZ	1.2545	1.59023e-06	0.000118201
CAP.vs.POP-A	2005-09-01	1.08911	9.65313e-07	8.206e-05
CAP.vs.POP-A	DZIP1	1.0095	1.12081e-06	8.94397e-05
CAP.vs.POP-A	LAMA5	0.902509	5.53683e-07	5.42371e-05
CAP.vs.POP-A	AKAP7	-1.06861	5.07207e-08	9.9369e-06
CAP.vs.POP-A	CXCL13	2.60966	3.22794e-06	0.000200193
CAP.vs.POP-A	MIR145	1.15258	7.73075e-07	6.88852e-05
CAP.vs.POP-A	RPL15P3	-0.776499	2.05212e-07	2.61672e-05
CAP.vs.POP-A	SCG2	1.97575	2.17879e-06	0.000146823
CAP.vs.POP-A	NOTCH4	0.823183	6.55913e-07	6.10427e-05
CAP.vs.POP-A	MEIS3	1.33241	1.58942e-06	0.000118201
CAP.vs.POP-A	MMP2	1.37572	1.62003e-06	0.000119204
CAP.vs.POP-A	CD34	0.9508	1.20053e-06	9.47076e-05
CAP.vs.POP-A	EPB41L4B	-0.725649	1.47052e-07	2.08145e-05
CAP.vs.POP-A	SLC4A3	1.71181	2.60838e-06	0.000171095
CAP.vs.POP-A	CHRDL2	3.04351	2.15069e-07	2.73064e-05
CAP.vs.POP-A	LMCD1	0.954178	1.11606e-06	8.94397e-05
CAP.vs.POP-A	MYL9	1.41153	1.87657e-06	0.000131876
CAP.vs.POP-A	OR51E2	1.14598	0.00758804	0.0490982
CAP.vs.POP-A	EREG	3.01741	3.40907e-07	3.7352e-05
CAP.vs.POP-A	TMEM200A	1.43845	1.97668e-06	0.000137591
CAP.vs.POP-A	SAA4	3.24405	1.57419e-06	0.000117897
CAP.vs.POP-A	FBN1	1.28316	1.82755e-06	0.000129032
CAP.vs.POP-A	FSTL3	1.08806	1.49383e-06	0.000113313
CAP.vs.POP-A	TRPS1	0.875145	1.52717e-06	0.000115546
CAP.vs.POP-A	SLC41A1	0.606724	3.36111e-06	0.000207176
CAP.vs.POP-A	CASC8	1.60903	3.71531e-06	0.00022204
CAP.vs.POP-A	ATOH8	-1.42879	6.18475e-08	1.13107e-05
CAP.vs.POP-A	SYDE1	0.909084	1.97078e-06	0.000137504
CAP.vs.POP-A	DSG2-AS1	-0.682139	4.31029e-07	4.4429e-05
CAP.vs.POP-A	TNFRSF11A	-0.883779	8.89813e-08	1.43843e-05
CAP.vs.POP-A	LDLRAD3	1.02682	1.77685e-06	0.000126357
CAP.vs.POP-A	LBH	0.889811	1.60126e-06	0.000118722
CAP.vs.POP-A	ARHGAP23	1.06295	1.09064e-06	8.80527e-05
CAP.vs.POP-A	RAPGEF4	0.954617	2.531e-06	0.000167131
CAP.vs.POP-A	COL27A1	1.29411	1.45437e-06	0.000110888
CAP.vs.POP-A	CXorf36	0.912393	2.14274e-06	0.000145054
CAP.vs.POP-A	KIF26B	1.51059	1.96946e-06	0.000137504
CAP.vs.POP-A	CNGA1	-0.910214	2.80994e-07	3.28093e-05
CAP.vs.POP-A	ZNF385A	0.903325	3.13613e-06	0.00019573
CAP.vs.POP-A	STC1	1.63042	3.9739e-06	0.000231874
CAP.vs.POP-A	RASSF8	1.24557	2.98842e-06	0.000190531
CAP.vs.POP-A	MRAS	1.00947	3.06213e-06	0.000192637
CAP.vs.POP-A	PSAT1	1.32382	2.57833e-06	0.000169499
CAP.vs.POP-A	TCFL5	0.737145	4.5108e-06	0.000248961
CAP.vs.POP-A	CCDC8	1.42398	3.17463e-06	0.000197716
CAP.vs.POP-A	RPS20P14	-0.975345	1.10651e-06	8.89506e-05
CAP.vs.POP-A	SOWAHB	-0.60767	8.70407e-07	7.5511e-05
CAP.vs.POP-A	FZD10-AS1	2.07512	4.13429e-06	0.000236401
CAP.vs.POP-A	DBN1	1.04713	2.05158e-06	0.000139521
CAP.vs.POP-A	SLC40A1	-0.974571	1.30912e-07	1.93639e-05
CAP.vs.POP-A	RPL9P25	-1.00324	6.63809e-07	6.15594e-05
CAP.vs.POP-A	IL2RA	1.2201	3.6568e-06	0.000220324
CAP.vs.POP-A	OLR1	1.89178	4.29097e-06	0.000240416
CAP.vs.POP-A	DOCK4-AS1	1.14263	2.04438e-06	0.000139352
CAP.vs.POP-A	PRAME	2.9034	9.40114e-06	0.000425902
CAP.vs.POP-A	IGFBP3	0.995281	2.03774e-06	0.000139221
CAP.vs.POP-A	DDX43	2.04302	5.84159e-06	0.000298466
CAP.vs.POP-A	MAP1A	1.01753	2.50909e-06	0.000166054
CAP.vs.POP-A	ZBED2	1.31611	2.30696e-06	0.000153709
CAP.vs.POP-A	ENTPD5	-0.773524	1.8514e-07	2.47827e-05
CAP.vs.POP-A	PTGIR	1.12771	2.87294e-06	0.000184361
CAP.vs.POP-A	MAPK11	1.05896	2.863e-06	0.000184122
CAP.vs.POP-A	EVC2	1.043	2.82751e-06	0.000182634
CAP.vs.POP-A	LCP2	0.835717	2.2643e-06	0.000152238
CAP.vs.POP-A	SRPX2	1.11409	2.27082e-06	0.000152299
CAP.vs.POP-A	FCRL3	1.57586	4.5961e-06	0.000252257
CAP.vs.POP-A	STC2	2.04983	4.48936e-06	0.000248705
CAP.vs.POP-A	TDP2	-0.727236	3.92772e-07	4.17963e-05
CAP.vs.POP-A	LAYN	1.16852	3.61271e-06	0.000218112
CAP.vs.POP-A	HNRNPKP4	-0.762602	1.74297e-06	0.000125151
CAP.vs.POP-A	ZBTB46	0.734743	4.3759e-06	0.000244711
CAP.vs.POP-A	C10orf55	1.15841	3.49024e-06	0.000212452
CAP.vs.POP-A	RPS3AP5	-1.4556	1.92242e-07	2.5276e-05
CAP.vs.POP-A	AKT3	0.762653	3.76225e-06	0.000223491
CAP.vs.POP-A	TMEM132A	0.880055	1.87674e-06	0.000131876
CAP.vs.POP-A	STRIP2	1.2091	3.0625e-06	0.000192637
CAP.vs.POP-A	SUCLG2P2	-0.900499	9.09403e-07	7.8206e-05
CAP.vs.POP-A	ADAMTS4	1.53573	4.01844e-06	0.000232637
CAP.vs.POP-A	TSPAN18	0.730513	3.70532e-06	0.000221892
CAP.vs.POP-A	GLI2	1.15902	3.07989e-06	0.000193035
CAP.vs.POP-A	MAP7D2	2.45526	1.12987e-05	0.00048583
CAP.vs.POP-A	EFEMP2	0.811286	3.00356e-06	0.000191084
CAP.vs.POP-A	EIF3CL	-0.619331	1.73479e-06	0.000124867
CAP.vs.POP-A	TTC7B	0.886825	3.38184e-06	0.000207994
CAP.vs.POP-A	PRKACB	-0.910289	1.94358e-07	2.5329e-05
CAP.vs.POP-A	SLC29A3	-0.588726	2.0746e-06	0.000140764
CAP.vs.POP-A	TPT1P6	-1.38219	2.55039e-07	3.09213e-05
CAP.vs.POP-A	HTRA1	1.20171	4.41915e-06	0.000245888
CAP.vs.POP-A	SYT11	0.918961	5.41636e-06	0.00028471
CAP.vs.POP-A	MPDZ	0.972235	3.44456e-06	0.000210104
CAP.vs.POP-A	CCR7	1.30748	4.69588e-06	0.000255835
CAP.vs.POP-A	CACNA2D1	1.02969	4.68089e-06	0.000255488
CAP.vs.POP-A	WIPF3	2.11952	8.99527e-06	0.000415951
CAP.vs.POP-A	RBL1	0.679277	5.27274e-06	0.00027954
CAP.vs.POP-A	GPSM1	1.04497	3.40403e-06	0.000208491
CAP.vs.POP-A	TREML2	1.94996	5.98484e-06	0.000303167
CAP.vs.POP-A	GPR116	0.875645	3.86379e-06	0.000227694
CAP.vs.POP-A	ZEB1	0.74851	4.01681e-06	0.000232637
CAP.vs.POP-A	NHSL2	1.18886	4.45338e-06	0.000247175
CAP.vs.POP-A	LOXL2	1.01815	3.02243e-06	0.000191461
CAP.vs.POP-A	RPL7P6	-1.14657	6.01221e-07	5.77465e-05
CAP.vs.POP-A	EIF4BP7	-0.651549	2.6606e-06	0.000174134
CAP.vs.POP-A	CCDC150	1.03539	4.15602e-06	0.000236401
CAP.vs.POP-A	CEP128	0.621071	5.368e-06	0.000283069
CAP.vs.POP-A	CRMP1	0.944122	3.97112e-06	0.000231874
CAP.vs.POP-A	SNAI1	1.15976	5.62478e-06	0.000290905
CAP.vs.POP-A	RN7SKP203	-1.17646	1.48835e-07	2.09666e-05
CAP.vs.POP-A	MAMLD1	1.10629	4.42188e-06	0.000245888
CAP.vs.POP-A	FILIP1	1.06321	4.98724e-06	0.000266313
CAP.vs.POP-A	CCDC136	1.10025	4.64477e-06	0.000254456
CAP.vs.POP-A	CDH11	1.24699	3.92714e-06	0.000230509
CAP.vs.POP-A	FXYD6-FXYD2	1.22295	4.88775e-06	0.000262899
CAP.vs.POP-A	ATP10A	1.08421	4.112e-06	0.000235918
CAP.vs.POP-A	HMCN1	1.32829	4.51981e-06	0.000248993
CAP.vs.POP-A	SCARF2	1.09375	4.24329e-06	0.000239026
CAP.vs.POP-A	PACSIN3	1.25401	5.98313e-06	0.000303167
CAP.vs.POP-A	TENM4	1.28971	5.16061e-06	0.000274087
CAP.vs.POP-A	CHADL	-0.990921	4.5458e-07	4.63719e-05
CAP.vs.POP-A	TSHZ1	-0.609674	6.56174e-07	6.10427e-05
CAP.vs.POP-A	RERG	1.41183	5.41837e-06	0.00028471
CAP.vs.POP-A	DDN	1.66121	7.20909e-06	0.000347906
CAP.vs.POP-A	CARD11	1.21066	4.16239e-06	0.000236401
CAP.vs.POP-A	LPHN2	1.12363	5.9759e-06	0.000303167
CAP.vs.POP-A	CBX2	1.43916	5.81807e-06	0.000298295
CAP.vs.POP-A	SMAD7	-0.75659	3.16178e-07	3.55646e-05
CAP.vs.POP-A	RHOJ	0.989181	6.24688e-06	0.000313223
CAP.vs.POP-A	ATP8B3	1.01663	6.82256e-06	0.000332507
CAP.vs.POP-A	EVC	1.03287	4.15177e-06	0.000236401
CAP.vs.POP-A	ADAM19	0.772324	3.39921e-06	0.000208491
CAP.vs.POP-A	TGFB2	1.07411	6.48961e-06	0.000322659
CAP.vs.POP-A	PZP	1.03197	6.76571e-06	0.000330827
CAP.vs.POP-A	FXYD2	1.3911	3.94196e-06	0.000230921
CAP.vs.POP-A	MGAM	1.21135	7.0568e-06	0.000341113
CAP.vs.POP-A	TCF12	-0.719645	5.30269e-07	5.21161e-05
CAP.vs.POP-A	NUP210	1.11934	3.72763e-06	0.000222328
CAP.vs.POP-A	RPL5P29	-1.79388	2.79218e-07	3.27782e-05
CAP.vs.POP-A	PLEKHO1	0.742549	5.49182e-06	0.000286974
CAP.vs.POP-A	BRCA2	0.757229	5.94021e-06	0.00030246
CAP.vs.POP-A	VWF	0.877449	3.5119e-06	0.000213192
CAP.vs.POP-A	DDR2	1.10588	6.15641e-06	0.000309737
CAP.vs.POP-A	SOBP	0.945673	6.65186e-06	0.000328518
CAP.vs.POP-A	MYBL2	1.00113	4.66711e-06	0.000255207
CAP.vs.POP-A	ETNK2	1.1694	6.52325e-06	0.000322766
CAP.vs.POP-A	MRC2	0.997992	4.28703e-06	0.000240416
CAP.vs.POP-A	RGS4	1.85059	7.22489e-06	0.000348101
CAP.vs.POP-A	DLC1	0.709251	4.08359e-06	0.000235058
CAP.vs.POP-A	HEG1	0.760751	4.53333e-06	0.000249274
CAP.vs.POP-A	IGBP1-AS2	-0.60021	6.91107e-06	0.000335715
CAP.vs.POP-A	NNMT	1.20612	8.74363e-06	0.000406703
CAP.vs.POP-A	NPTXR	1.83464	1.17715e-05	0.000500341
CAP.vs.POP-A	PPIAP11	-0.656954	5.5213e-06	0.000287526
CAP.vs.POP-A	ADRA2C	1.75334	1.1686e-05	0.000497673
CAP.vs.POP-A	STARD4	0.793943	5.32581e-06	0.000281849
CAP.vs.POP-A	FYN	0.769851	4.01111e-06	0.000232637
CAP.vs.POP-A	VASN	0.734661	5.82896e-06	0.000298336
CAP.vs.POP-A	NTN4	-0.817036	5.87217e-07	5.65852e-05
CAP.vs.POP-A	SACS	0.67823	9.29887e-06	0.000423865
CAP.vs.POP-A	SEMA3A	0.878727	8.94661e-06	0.000415491
CAP.vs.POP-A	ANTXR1	1.22871	7.26954e-06	0.000349683
CAP.vs.POP-A	GNB5	0.601995	1.35165e-05	0.000556092
CAP.vs.POP-A	ELN	1.08673	5.00036e-06	0.000266533
CAP.vs.POP-A	PPFIA4	1.24568	6.75041e-06	0.000330625
CAP.vs.POP-A	LGALS4	-0.746497	6.4928e-07	6.07837e-05
CAP.vs.POP-A	PTGER3	1.64882	9.32846e-06	0.00042429
CAP.vs.POP-A	ISLR2	1.5413	7.35051e-06	0.000353003
CAP.vs.POP-A	ADA	0.778692	9.02669e-06	0.000416267
CAP.vs.POP-A	CDH6	0.998287	9.96699e-06	0.000440738
CAP.vs.POP-A	COL4A2-AS1	0.954869	8.29834e-06	0.000389049
CAP.vs.POP-A	CASC15	1.08008	5.58314e-06	0.000289293
CAP.vs.POP-A	PARVB	1.15875	8.9987e-06	0.000415951
CAP.vs.POP-A	UCN2	1.99055	1.03351e-05	0.000452372
CAP.vs.POP-A	C20orf194	0.808294	6.5245e-06	0.000322766
CAP.vs.POP-A	CD93	0.915336	6.04058e-06	0.000305467
CAP.vs.POP-A	CERCAM	1.17942	8.19924e-06	0.000385625
CAP.vs.POP-A	UBE2E2	0.981306	1.00614e-05	0.000443586
CAP.vs.POP-A	ANGPTL2	0.881239	3.91004e-06	0.000229962
CAP.vs.POP-A	ZNF512B	0.831999	6.7474e-06	0.000330625
CAP.vs.POP-A	UGT1A1	-1.224	3.18662e-07	3.57083e-05
CAP.vs.POP-A	FAM196B	0.929832	9.50604e-06	0.000428685
CAP.vs.POP-A	LILRB3	1.03979	7.76113e-06	0.000369128
CAP.vs.POP-A	BOC	0.979006	5.78551e-06	0.000297657
CAP.vs.POP-A	HOMER1	0.750942	1.38528e-05	0.000562923
CAP.vs.POP-A	CLDN22	1.70505	1.79071e-06	0.000127037
CAP.vs.POP-A	SAA1	2.48015	1.92981e-05	0.000713621
CAP.vs.POP-A	FILIP1L	0.689644	6.95012e-06	0.000336507
CAP.vs.POP-A	UGT1A10	-1.23733	3.27997e-07	3.64129e-05
CAP.vs.POP-A	KCNJ8	1.37822	9.74246e-06	0.000437105
CAP.vs.POP-A	PADI3	3.89086	2.38621e-07	2.95361e-05
CAP.vs.POP-A	FLNC	1.39185	8.97197e-06	0.000415951
CAP.vs.POP-A	LINC00205	0.746284	1.50282e-05	0.000594356
CAP.vs.POP-A	TIGIT	0.97677	1.1951e-05	0.00050579
CAP.vs.POP-A	UGT1A9	-1.19633	4.00368e-07	4.23003e-05
CAP.vs.POP-A	MAP1B	1.13049	9.36447e-06	0.000424891
CAP.vs.POP-A	HLA-DRB5	1.44265	1.30665e-05	0.000541383
CAP.vs.POP-A	MAGEA6	7.68083	1.08979e-05	0.000474108
CAP.vs.POP-A	RPL23AP2	-0.989487	2.15501e-06	0.000145551
CAP.vs.POP-A	B3GNT8	-0.754826	9.90564e-07	8.27705e-05
CAP.vs.POP-A	EEF1A1P8	-1.5843	9.41181e-07	8.07042e-05
CAP.vs.POP-A	PBLD	-0.735905	7.64855e-07	6.85658e-05
CAP.vs.POP-A	RAMP1	1.72043	2.15592e-05	0.000772139
CAP.vs.POP-A	KRT18P28	-1.41313	9.71452e-07	8.23452e-05
CAP.vs.POP-A	KLF2P1	4.18588	1.89836e-05	0.000705351
CAP.vs.POP-A	LEPRE1	0.618114	1.19114e-05	0.000504835
CAP.vs.POP-A	FAM126A	0.832821	1.49227e-05	0.000593357
CAP.vs.POP-A	UGT1A7	-1.1661	4.79824e-07	4.84459e-05
CAP.vs.POP-A	POSTN	1.74638	1.49637e-05	0.000593391
CAP.vs.POP-A	UGT1A3	-1.17125	5.10256e-07	5.06541e-05
CAP.vs.POP-A	RPL37P23	-1.48777	5.79944e-07	5.61848e-05
CAP.vs.POP-A	GAS7	1.00595	9.46606e-06	0.000427783
CAP.vs.POP-A	PCBP3	1.19245	1.27945e-05	0.00053235
CAP.vs.POP-A	FANCB	0.900693	1.65374e-05	0.000638192
CAP.vs.POP-A	LIMA1	-0.659633	1.41101e-06	0.00010814
CAP.vs.POP-A	SDC2	0.992057	1.35267e-05	0.000556092
CAP.vs.POP-A	RNFT2	0.995011	1.11092e-05	0.000481035
CAP.vs.POP-A	DSCC1	0.825709	1.80827e-05	0.000681452
CAP.vs.POP-A	COL6A2	1.0114	9.12143e-06	0.000419005
CAP.vs.POP-A	HEYL	0.88459	1.0111e-05	0.000445077
CAP.vs.POP-A	CLEC4E	2.25886	1.97609e-05	0.000728002
CAP.vs.POP-A	SPHK1	1.20598	1.3673e-05	0.000561009
CAP.vs.POP-A	GPR176	1.13347	1.43693e-05	0.000578801
CAP.vs.POP-A	BCL6B	0.982369	1.25356e-05	0.000526124
CAP.vs.POP-A	TAGLN	1.07982	9.28772e-06	0.000423865
CAP.vs.POP-A	CLEC5A	1.59302	1.44001e-05	0.000578801
CAP.vs.POP-A	CCL18	2.38604	1.852e-05	0.000694396
CAP.vs.POP-A	LARP6	1.43362	1.37234e-05	0.000561521
CAP.vs.POP-A	ATP11A	0.616967	8.29248e-06	0.000389049
CAP.vs.POP-A	RELT	0.72662	9.84878e-06	0.000437824
CAP.vs.POP-A	GPR124	0.81526	7.74833e-06	0.000369113
CAP.vs.POP-A	BAG2	0.825268	1.64228e-05	0.000635909
CAP.vs.POP-A	FXYD3	-0.957183	8.37307e-07	7.32842e-05
CAP.vs.POP-A	TCF4	0.727517	9.8567e-06	0.000437824
CAP.vs.POP-A	CTGF	0.966865	8.4069e-06	0.000393515
CAP.vs.POP-A	SLC2A5	1.20826	1.45151e-05	0.000581055
CAP.vs.POP-A	TIMP3	1.33388	1.37938e-05	0.000562168
CAP.vs.POP-A	WASF1	1.08554	1.41484e-05	0.000572576
CAP.vs.POP-A	SLC27A2	-0.665237	3.27345e-06	0.000202591
CAP.vs.POP-A	UGT1A6	-1.10159	6.38008e-07	6.01089e-05
CAP.vs.POP-A	FUT1	1.09019	1.43992e-05	0.000578801
CAP.vs.POP-A	SULT1B1	-0.951049	8.6516e-07	7.52765e-05
CAP.vs.POP-A	ROBO1	1.05225	9.8112e-06	0.000437607
CAP.vs.POP-A	ENOX1	1.03905	1.26223e-05	0.00052741
CAP.vs.POP-A	TMEM151A	2.968	3.10411e-05	0.00100564
CAP.vs.POP-A	ITK	0.995174	1.35343e-05	0.000556092
CAP.vs.POP-A	GPR155	0.856771	1.08165e-05	0.000471257
CAP.vs.POP-A	MXRA5	1.12461	1.16693e-05	0.000497673
CAP.vs.POP-A	PAPPA-AS1	0.781285	2.10274e-05	0.00075949
CAP.vs.POP-A	CCDC3	0.991497	1.80177e-05	0.000680942
CAP.vs.POP-A	RPSAP47	-1.64919	7.58566e-07	6.84167e-05
CAP.vs.POP-A	RBPMS2	1.38997	1.60575e-05	0.000626561
CAP.vs.POP-A	CRABP2	1.36399	1.3215e-05	0.000546767
CAP.vs.POP-A	TFPI	0.812523	1.25656e-05	0.000526124
CAP.vs.POP-A	DEFB1	-1.68219	7.6388e-07	6.85658e-05
CAP.vs.POP-A	ATP1A3	1.64316	2.1239e-05	0.000764373
CAP.vs.POP-A	FKBP5	0.895276	1.03693e-05	0.000453107
CAP.vs.POP-A	HNRNPA1P21	1.21577	1.56409e-05	0.000614482
CAP.vs.POP-A	C11orf52	-0.841362	4.39264e-06	0.000245184
CAP.vs.POP-A	FBP1	-0.765583	1.4106e-06	0.00010814
CAP.vs.POP-A	ITIH3	1.61741	1.19954e-05	0.000506942
CAP.vs.POP-A	FAM19A5	1.0926	1.80369e-05	0.000680942
CAP.vs.POP-A	FAM72A	0.96429	1.7606e-05	0.000670371
CAP.vs.POP-A	TNFSF4	1.25416	1.48054e-05	0.000590282
CAP.vs.POP-A	CCDC151	-0.62185	1.60228e-05	0.000626561
CAP.vs.POP-A	VCAN-AS1	1.26873	2.04713e-05	0.000742159
CAP.vs.POP-A	PCDH17	0.931657	1.73098e-05	0.000661617
CAP.vs.POP-A	ASGR1	1.47541	1.67917e-05	0.00064513
CAP.vs.POP-A	MAD2L2	0.601157	4.10348e-05	0.0012268
CAP.vs.POP-A	GPR19	1.03325	1.11222e-05	0.000481035
CAP.vs.POP-A	SAA2	2.57593	3.03515e-05	0.000987775
CAP.vs.POP-A	RPL5P34	-0.808654	8.65345e-06	0.000403142
CAP.vs.POP-A	PCDH7	1.09441	1.51859e-05	0.000599793
CAP.vs.POP-A	RAD54L	0.825833	1.27213e-05	0.000530046
CAP.vs.POP-A	FGF12	1.6373	9.75187e-06	0.000437105
CAP.vs.POP-A	SUV39H1	0.605322	4.16678e-05	0.00124135
CAP.vs.POP-A	SAMD13	-0.713044	5.69072e-06	0.000293802
CAP.vs.POP-A	UGT1A5	-1.16436	9.51959e-07	8.13925e-05
CAP.vs.POP-A	ITGA7	0.813306	1.01253e-05	0.000445077
CAP.vs.POP-A	GTF2H2	-0.870425	3.51681e-06	0.000213192
CAP.vs.POP-A	UGT1A4	-1.15726	9.81889e-07	8.27705e-05
CAP.vs.POP-A	GZMB	1.48673	2.24478e-05	0.000794346
CAP.vs.POP-A	SAA2-SAA4	2.52819	2.7513e-05	0.000923254
CAP.vs.POP-A	UGT1A8	-1.15733	9.93475e-07	8.27705e-05
CAP.vs.POP-A	RPL13AP25	-0.795014	3.19867e-06	0.000198795
CAP.vs.POP-A	POLQ	0.810696	1.30002e-05	0.00053939
CAP.vs.POP-A	ACTG2	1.90915	1.72363e-06	0.000124575
CAP.vs.POP-A	LINC00883	1.09193	1.59883e-05	0.000626561
CAP.vs.POP-A	GZMH	1.37423	1.88251e-05	0.000701388
CAP.vs.POP-A	PHGR1	-0.878828	1.46242e-06	0.000111215
CAP.vs.POP-A	PTCHD4	1.70833	2.74023e-05	0.000922231
CAP.vs.POP-A	ITGAX	1.08114	1.33663e-05	0.000551487
CAP.vs.POP-A	DKK2	2.52942	4.643e-05	0.00133483
CAP.vs.POP-A	CBX6	0.770653	1.60531e-05	0.000626561
CAP.vs.POP-A	IGHG4	2.05485	2.89128e-05	0.000957653
CAP.vs.POP-A	FGD5	0.682574	1.65464e-05	0.000638192
CAP.vs.POP-A	HEY2	1.03648	1.67528e-05	0.00064447
CAP.vs.POP-A	CXCR4	1.0843	2.17894e-05	0.000778496
CAP.vs.POP-A	LILRA6	1.00234	2.00006e-05	0.000733499
CAP.vs.POP-A	PTPRN	2.24652	1.79943e-05	0.000680942
CAP.vs.POP-A	ATP8A1	-0.762589	1.62872e-06	0.000119264
CAP.vs.POP-A	BATF3	1.1123	2.30419e-05	0.000806795
CAP.vs.POP-A	STK32B	1.33939	2.13515e-05	0.000766556
CAP.vs.POP-A	HAND2	2.57035	2.64698e-05	0.000899031
CAP.vs.POP-A	MEG3	1.15358	1.49553e-05	0.000593391
CAP.vs.POP-A	SLC6A16	1.05216	1.73103e-05	0.000661617
CAP.vs.POP-A	RPL24P4	-0.745165	1.16919e-05	0.000497673
CAP.vs.POP-A	LATS2	0.640274	2.28239e-05	0.000802852
CAP.vs.POP-A	TBC1D9	0.780856	2.03596e-05	0.00074169
CAP.vs.POP-A	FSTL1	1.02366	2.20817e-05	0.000786092
CAP.vs.POP-A	LMO3	0.91794	2.11417e-05	0.000761796
CAP.vs.POP-A	SLC13A3	1.97382	2.7263e-06	0.000177257
CAP.vs.POP-A	COL11A2	0.978488	2.00092e-05	0.000733499
CAP.vs.POP-A	C5AR1	0.85375	2.59846e-05	0.000886622
CAP.vs.POP-A	CNN1	1.61709	2.55114e-05	0.000877561
CAP.vs.POP-A	SYNM	1.81107	2.00974e-06	0.000138588
CAP.vs.POP-A	RN7SKP80	-1.37195	1.28961e-06	0.000100138
CAP.vs.POP-A	TMEFF1	0.992264	2.56775e-05	0.000880206
CAP.vs.POP-A	TRPM4	-0.656689	1.99092e-06	0.000137933
CAP.vs.POP-A	RPL10AP6	-0.761336	7.64662e-06	0.000364855
CAP.vs.POP-A	PLXNB3	1.45627	2.68903e-05	0.000907063
CAP.vs.POP-A	FBXO2	1.44697	3.11655e-05	0.00100762
CAP.vs.POP-A	MLXIPL	1.08203	1.60043e-05	0.000626561
CAP.vs.POP-A	STX1B	1.28954	2.37827e-05	0.00082675
CAP.vs.POP-A	MAP2	1.11155	2.68807e-05	0.000907063
CAP.vs.POP-A	SCHIP1	1.23824	2.51389e-05	0.000866766
CAP.vs.POP-A	STARD8	0.747955	2.99187e-05	0.000980159
CAP.vs.POP-A	CHSY3	0.781311	3.59991e-05	0.00112516
CAP.vs.POP-A	PDE1B	1.00294	2.94173e-05	0.000968126
CAP.vs.POP-A	CD163	1.21098	3.43783e-05	0.00108424
CAP.vs.POP-A	CHAF1B	0.767564	3.35854e-05	0.00106605
CAP.vs.POP-A	FERMT2	0.943409	2.76824e-05	0.000927438
CAP.vs.POP-A	PCOLCE	0.931466	2.33359e-05	0.000814087
CAP.vs.POP-A	S1PR1	0.924379	3.13939e-05	0.00101058
CAP.vs.POP-A	MRGPRF	1.19047	2.81832e-05	0.000938902
CAP.vs.POP-A	MIR143HG	1.02472	1.43917e-05	0.000578801
CAP.vs.POP-A	LINC00658	3.18885	1.15068e-05	0.00049263
CAP.vs.POP-A	P2RX5	1.16999	2.65223e-05	0.000899781
CAP.vs.POP-A	JPH2	1.32638	3.12464e-05	0.00100913
CAP.vs.POP-A	TMEM246-AS1	-0.848566	1.56206e-05	0.000614482
CAP.vs.POP-A	CDC42EP5	-0.65682	3.67174e-06	0.000220774
CAP.vs.POP-A	PLN	1.32749	3.81617e-05	0.0011711
CAP.vs.POP-A	MFRP	1.01563	3.10705e-05	0.00100564
CAP.vs.POP-A	PAQR8	-0.651287	4.115e-06	0.000235918
CAP.vs.POP-A	TPT1P12	1.86049	5.05831e-06	0.000269137
CAP.vs.POP-A	INHBA-AS1	1.86837	1.37962e-05	0.000562168
CAP.vs.POP-A	PEG3	1.2244	3.13694e-05	0.00101058
CAP.vs.POP-A	PXDN	1.01688	2.29031e-05	0.000803727
CAP.vs.POP-A	SAMD3	1.14702	3.00721e-05	0.000981924
CAP.vs.POP-A	PRDM16	1.69077	4.40661e-05	0.0012907
CAP.vs.POP-A	ITGAM	0.940505	3.15623e-05	0.0010127
CAP.vs.POP-A	CPXM2	1.50316	4.51977e-05	0.00131344
CAP.vs.POP-A	KCND2	2.50219	2.68209e-05	0.00090679
CAP.vs.POP-A	HOPX	1.35528	3.68244e-05	0.00114214
CAP.vs.POP-A	IHH	-0.834453	2.48074e-06	0.000164546
CAP.vs.POP-A	C1QTNF5	1.01843	3.26366e-05	0.0010404
CAP.vs.POP-A	LDLRAD2	0.592312	2.63701e-05	0.000897096
CAP.vs.POP-A	CD109	1.27986	3.74395e-05	0.00115489
CAP.vs.POP-A	COL18A1-AS1	1.63715	3.83633e-05	0.00117535
CAP.vs.POP-A	TDO2	1.45147	4.54683e-05	0.00131894
CAP.vs.POP-A	PARVG	0.817354	2.21268e-05	0.000786751
CAP.vs.POP-A	WNT5A-AS1	1.0753	3.33737e-05	0.00106047
CAP.vs.POP-A	CTSK	0.880621	2.97896e-05	0.000978097
CAP.vs.POP-A	SEMA3C	-0.660237	4.16336e-06	0.000236401
CAP.vs.POP-A	TPT1P4	-1.57904	2.92425e-06	0.000187247
CAP.vs.POP-A	PANX2	1.66248	4.12892e-05	0.00123131
CAP.vs.POP-A	RAB31	1.14505	3.85513e-05	0.00117695
CAP.vs.POP-A	RYR2	1.37526	3.97988e-05	0.00120281
CAP.vs.POP-A	DYNC1I1	1.7029	3.58461e-05	0.00112215
CAP.vs.POP-A	SCML4	1.00003	3.07879e-05	0.00100088
CAP.vs.POP-A	IGFBP7	0.856906	2.90976e-05	0.000961519
CAP.vs.POP-A	DYRK1B	-0.620251	6.06533e-06	0.000306196
CAP.vs.POP-A	HELLS	0.795402	2.08771e-05	0.000755945
CAP.vs.POP-A	ITGBL1	2.03649	4.08241e-05	0.00122485
CAP.vs.POP-A	GAL3ST1	-0.953931	4.25e-06	0.000239026
CAP.vs.POP-A	RASD1	-1.4646	2.75644e-06	0.000178824
CAP.vs.POP-A	LHX6	0.956442	3.61646e-05	0.00112617
CAP.vs.POP-A	SLC45A1	1.08166	4.02433e-05	0.00121111
CAP.vs.POP-A	PLEKHO2	0.604723	4.60818e-05	0.00133389
CAP.vs.POP-A	TWF1P1	-0.745981	2.02931e-05	0.000741151
CAP.vs.POP-A	RPSAP56	-2.11133	1.06892e-06	8.75102e-05
CAP.vs.POP-A	GREM1	1.68546	4.09878e-05	0.0012268
CAP.vs.POP-A	ADAMTS7	0.849004	2.78879e-05	0.000931276
CAP.vs.POP-A	RPS3AP25	-1.26214	6.30173e-06	0.000315438
CAP.vs.POP-A	ID2	-0.701163	4.93065e-06	0.000264245
CAP.vs.POP-A	LCK	1.00567	3.49608e-05	0.00109792
CAP.vs.POP-A	PRICKLE2-AS3	1.22411	3.02522e-05	0.000986714
CAP.vs.POP-A	IFI44L	1.69523	3.14297e-05	0.00101064
CAP.vs.POP-A	TUSC3	1.07238	4.50017e-05	0.00131209
CAP.vs.POP-A	NLRP6	1.41498	4.79406e-05	0.00136138
CAP.vs.POP-A	PRR16	1.08143	4.07358e-05	0.00122468
CAP.vs.POP-A	NUDT1	0.593196	9.43037e-05	0.00222294
CAP.vs.POP-A	CAMKV	2.72046	3.68886e-05	0.0011427
CAP.vs.POP-A	ARHGEF17	0.763595	1.77904e-05	0.0006756
CAP.vs.POP-A	NUF2	0.772934	4.8172e-05	0.00136501
CAP.vs.POP-A	ITLN1	-1.75129	1.28867e-06	0.000100138
CAP.vs.POP-A	PNMAL2	1.26005	3.22431e-05	0.00103085
CAP.vs.POP-A	RN7SL116P	1.37601	2.71926e-05	0.000916216
CAP.vs.POP-A	ADAMTS15	1.4499	4.63624e-05	0.00133483
CAP.vs.POP-A	CORO6	1.24218	3.99974e-05	0.00120616
CAP.vs.POP-A	CDCA5	0.791543	3.84834e-05	0.00117609
CAP.vs.POP-A	KIAA0922	0.65566	3.92582e-05	0.0011936
CAP.vs.POP-A	CDR2L	0.745221	3.91307e-05	0.00119218
CAP.vs.POP-A	SNHG17	0.687285	2.1052e-05	0.00075949
CAP.vs.POP-A	IQCJ-SCHIP1	1.13905	4.3379e-05	0.00127436
CAP.vs.POP-A	ETV1	0.856402	4.97146e-05	0.00139536
CAP.vs.POP-A	CFAP74	2.07073	4.63543e-05	0.00133483
CAP.vs.POP-A	ITGA1	0.595916	3.42828e-05	0.00108238
CAP.vs.POP-A	GABRQ	3.14871	8.17128e-05	0.0020094
CAP.vs.POP-A	CERS4	0.790979	4.56948e-05	0.00132398
CAP.vs.POP-A	CXCL8	1.71823	4.31268e-05	0.00127058
CAP.vs.POP-A	C19orf26	0.877897	4.71548e-05	0.00134911
CAP.vs.POP-A	QKI	0.692936	4.28106e-05	0.0012652
CAP.vs.POP-A	PAX4	3.10734	3.60182e-05	0.00112516
CAP.vs.POP-A	MSRB3	1.11478	4.77338e-05	0.0013578
CAP.vs.POP-A	ANXA2P2	-0.743584	9.47159e-06	0.000427783
CAP.vs.POP-A	VSTM4	0.888016	4.73899e-05	0.00135191
CAP.vs.POP-A	PRAF2	0.723518	5.4628e-05	0.00150752
CAP.vs.POP-A	HMGCS2	-1.41829	3.02929e-06	0.000191486
CAP.vs.POP-A	KIAA1614	0.596481	4.69315e-05	0.00134663
CAP.vs.POP-A	TLR2	1.00893	5.36303e-05	0.00148414
CAP.vs.POP-A	EMILIN1	0.874722	3.37371e-05	0.00106972
CAP.vs.POP-A	CHI3L1	1.67751	4.74842e-05	0.0013533
CAP.vs.POP-A	FAT3	1.27657	5.16512e-05	0.00143744
CAP.vs.POP-A	TEX41	2.57714	8.08643e-06	0.000381533
CAP.vs.POP-A	PTGDS	1.26946	4.69907e-05	0.00134685
CAP.vs.POP-A	HMGCS1	0.668378	4.38545e-05	0.00128578
CAP.vs.POP-A	FBLN7	0.857717	4.32368e-05	0.00127145
CAP.vs.POP-A	MTFR2	0.801075	7.81148e-05	0.00194191
CAP.vs.POP-A	IL21R	0.952717	4.51111e-05	0.00131221
CAP.vs.POP-A	ANXA6	0.694547	3.96766e-05	0.00120261
CAP.vs.POP-A	GOLGA7B	1.05254	4.19631e-05	0.00124763
CAP.vs.POP-A	FOXM1	0.890911	2.94205e-05	0.000968126
CAP.vs.POP-A	GRIN2C	0.933676	4.5071e-05	0.00131221
CAP.vs.POP-A	TRIB3	1.11783	4.34315e-05	0.00127464
CAP.vs.POP-A	PRR15	-0.689285	6.12305e-06	0.000308583
CAP.vs.POP-A	S100A9	1.76293	5.8054e-05	0.00157293
CAP.vs.POP-A	HSPA1B	-0.868461	4.08409e-06	0.000235058
CAP.vs.POP-A	ESM1	1.51513	7.22819e-05	0.00184618
CAP.vs.POP-A	LINGO1	1.16591	6.44108e-05	0.00169782
CAP.vs.POP-A	HSPB8	1.38488	6.69519e-05	0.00174996
CAP.vs.POP-A	FOXS1	1.18622	3.97843e-05	0.00120281
CAP.vs.POP-A	GNB4	0.645462	8.9206e-05	0.00214029
CAP.vs.POP-A	HLX	0.707157	6.92372e-05	0.00178574
CAP.vs.POP-A	KRT6A	3.65731	2.86009e-06	0.000184122
CAP.vs.POP-A	NR2F1-AS1	0.80567	7.05252e-05	0.00180957
CAP.vs.POP-A	KIF5C	1.10118	5.42613e-05	0.0014988
CAP.vs.POP-A	HNRNPA1P12	-1.15057	9.93311e-06	0.000439897
CAP.vs.POP-A	MYO7A	0.843729	2.98281e-05	0.000978277
CAP.vs.POP-A	BCL2L15	-0.635509	9.16239e-06	0.000420234
CAP.vs.POP-A	MORN3	0.981927	3.48688e-05	0.00109685
CAP.vs.POP-A	SDR42E1	-0.972287	5.4915e-06	0.000286974
CAP.vs.POP-A	PLBD1-AS1	-0.625182	1.47518e-05	0.000588937
CAP.vs.POP-A	ZFPM2	1.06222	4.86874e-05	0.00137316
CAP.vs.POP-A	LDLR	0.618638	3.99831e-05	0.00120616
CAP.vs.POP-A	PRSS3P2	3.72381	7.57181e-07	6.84167e-05
CAP.vs.POP-A	LRRC75A	-0.597357	1.1583e-05	0.000495172
CAP.vs.POP-A	ACSL1	0.734422	5.00446e-05	0.00140063
CAP.vs.POP-A	IL6	1.72674	8.57273e-05	0.00207875
CAP.vs.POP-A	VIM-AS1	0.852809	4.70301e-05	0.00134685
CAP.vs.POP-A	TRABD2B	1.37036	6.22299e-05	0.0016558
CAP.vs.POP-A	LDB2	0.693028	6.77359e-05	0.00175929
CAP.vs.POP-A	NR2F1	0.94111	6.84862e-05	0.00177255
CAP.vs.POP-A	FAM129C	1.58459	8.18325e-05	0.00200944
CAP.vs.POP-A	RN7SL81P	0.912071	5.74002e-05	0.00156216
CAP.vs.POP-A	TSPYL5	0.904434	7.27217e-05	0.00184981
CAP.vs.POP-A	ADAMTS16	1.53602	6.99701e-05	0.00179837
CAP.vs.POP-A	ANO4	-1.75378	5.35053e-06	0.000282652
CAP.vs.POP-A	SSXP10	1.101	2.78914e-05	0.000931276
CAP.vs.POP-A	FOXC1	1.1486	6.4451e-05	0.00169782
CAP.vs.POP-A	PALM	1.0309	6.21918e-05	0.0016558
CAP.vs.POP-A	UPB1	1.40633	4.82892e-05	0.00136572
CAP.vs.POP-A	STAC	1.94283	3.48896e-05	0.00109685
CAP.vs.POP-A	HSPA1A	-1.13218	4.03973e-06	0.000233413
CAP.vs.POP-A	IFITM3	0.800999	4.90937e-05	0.00138186
CAP.vs.POP-A	UQCRHL	-0.602468	5.35798e-05	0.00148414
CAP.vs.POP-A	HIGD1AP1	-1.29483	1.11673e-05	0.000482283
CAP.vs.POP-A	SLC26A9	3.74716	3.73572e-06	0.000222362
CAP.vs.POP-A	PLXNA4	1.29756	6.1311e-05	0.00163549
CAP.vs.POP-A	DZIP1L	0.82922	5.00371e-05	0.00140063
CAP.vs.POP-A	MMP3	1.80313	7.71496e-05	0.00192601
CAP.vs.POP-A	PKMYT1	0.698952	4.6398e-05	0.00133483
CAP.vs.POP-A	2004-03-01	1.92242	3.19394e-05	0.00102336
CAP.vs.POP-A	FAM84A	-0.673062	1.00392e-05	0.000443267
CAP.vs.POP-A	WIPF1	0.665536	5.602e-05	0.00153637
CAP.vs.POP-A	RFC3	0.731826	8.36625e-05	0.00204595
CAP.vs.POP-A	HOTAIR	3.49291	6.30981e-05	0.00167156
CAP.vs.POP-A	ZNF695	1.03122	7.2425e-05	0.00184618
CAP.vs.POP-A	C17orf96	1.05228	8.48269e-05	0.00206368
CAP.vs.POP-A	VSIG2	-1.11407	5.7423e-06	0.000295948
CAP.vs.POP-A	RPL23P8	-1.01429	1.76584e-05	0.00067145
CAP.vs.POP-A	TSPAN9	0.622552	7.57013e-05	0.00190108
CAP.vs.POP-A	EXO1	0.826409	7.98686e-05	0.0019772
CAP.vs.POP-A	DSG2	-0.588332	1.9003e-05	0.000705351
CAP.vs.POP-A	C17orf53	0.689057	8.7362e-05	0.00210974
CAP.vs.POP-A	RPS2P46	-0.618013	2.14533e-05	0.000769277
CAP.vs.POP-A	HES5	-1.38967	7.44926e-06	0.000356588
CAP.vs.POP-A	KCNMB4	1.37836	8.62414e-05	0.0020895
CAP.vs.POP-A	PRR11	0.723902	8.11919e-05	0.00200158
CAP.vs.POP-A	NCAPH	0.745937	7.49154e-05	0.00188651
CAP.vs.POP-A	SPRED3	1.08538	5.57196e-05	0.00153193
CAP.vs.POP-A	OSMR	0.769506	6.04721e-05	0.00161895
CAP.vs.POP-A	COL13A1	0.813564	7.63942e-05	0.00191428
CAP.vs.POP-A	SORCS2	1.01469	7.39605e-05	0.00187326
CAP.vs.POP-A	ASIC1	0.797045	6.81236e-05	0.00176727
CAP.vs.POP-A	COL18A1-AS2	1.48622	8.51155e-05	0.00206793
CAP.vs.POP-A	SKA3	0.832944	8.9027e-05	0.002138
CAP.vs.POP-A	YPEL4	1.07225	6.85598e-05	0.00177291
CAP.vs.POP-A	C15orf48	-0.907556	8.48656e-06	0.000396616
CAP.vs.POP-A	PYHIN1	0.956607	8.92922e-05	0.00214063
CAP.vs.POP-A	KCNMB1	1.16601	9.70628e-05	0.00226631
CAP.vs.POP-A	PALMD	0.933707	7.48415e-05	0.00188651
CAP.vs.POP-A	AIM2	1.31093	9.61495e-05	0.00225404
CAP.vs.POP-A	FAIM3	0.988939	9.03015e-05	0.00215261
CAP.vs.POP-A	EYA1	1.84766	0.00012336	0.00268533
CAP.vs.POP-A	PIK3R5	0.738108	7.20353e-05	0.00184185
CAP.vs.POP-A	WNT3	0.955617	9.25033e-05	0.00219449
CAP.vs.POP-A	UBE2C	0.827662	7.83836e-05	0.00194695
CAP.vs.POP-A	ZBTB7C	-0.825354	9.87995e-06	0.000438199
CAP.vs.POP-A	RASGRF1	1.01269	7.37712e-05	0.001871
CAP.vs.POP-A	NFATC2	0.752129	6.03297e-05	0.00161661
CAP.vs.POP-A	LRRC18	1.09966	6.70218e-05	0.00174996
CAP.vs.POP-A	LINC01107	1.97565	3.38677e-05	0.00107271
CAP.vs.POP-A	DGKI	1.19866	9.20418e-05	0.00218534
CAP.vs.POP-A	FAM65B	0.948981	8.22826e-05	0.00201671
CAP.vs.POP-A	ESPNL	2.01547	9.77203e-06	0.000437346
CAP.vs.POP-A	FCRL1	1.56572	0.000125181	0.00271147
CAP.vs.POP-A	NIPAL4	1.03272	7.95574e-05	0.00197114
CAP.vs.POP-A	HGF	0.973735	0.000112459	0.00253379
CAP.vs.POP-A	MYBPHL	2.32136	0.000100296	0.00231711
CAP.vs.POP-A	KRTAP5-7	1.43467	6.73859e-05	0.00175482
CAP.vs.POP-A	ZNF284	-0.597698	4.31644e-05	0.00127058
CAP.vs.POP-A	GALNT14	1.67556	9.58585e-05	0.00225062
CAP.vs.POP-A	MAGI2-AS3	0.918929	9.56426e-05	0.00224734
CAP.vs.POP-A	HNMT	-0.612891	1.65934e-05	0.000639172
CAP.vs.POP-A	BEND7	-0.595634	1.86008e-05	0.000695662
CAP.vs.POP-A	PLA2G5	1.60943	6.35201e-05	0.00167928
CAP.vs.POP-A	TIMP2	0.882138	8.3803e-05	0.00204595
CAP.vs.POP-A	DAAM2	0.687811	8.03759e-05	0.00198809
CAP.vs.POP-A	CSF2RA	0.773913	0.000106166	0.00241778
CAP.vs.POP-A	IL11	2.32536	4.95734e-06	0.000265195
CAP.vs.POP-A	B4GALNT1	0.896036	0.000102293	0.00235496
CAP.vs.POP-A	HLA-DOB	1.00404	0.000102659	0.00235868
CAP.vs.POP-A	CLCA2	-1.61082	1.3696e-05	0.000561177
CAP.vs.POP-A	PRKCB	0.805587	9.64318e-05	0.00225692
CAP.vs.POP-A	NEUROG3	2.69801	0.000118657	0.00262287
CAP.vs.POP-A	RARG	-0.639975	1.856e-05	0.000695013
CAP.vs.POP-A	MRVI1	0.672253	6.31152e-05	0.00167156
CAP.vs.POP-A	E2F7	0.897315	9.01679e-05	0.00215123
CAP.vs.POP-A	CLEC11A	0.777301	0.000124683	0.00270417
CAP.vs.POP-A	LTBP2	0.788768	6.65914e-05	0.00174334
CAP.vs.POP-A	BIRC5	0.837019	9.32301e-05	0.00220507
CAP.vs.POP-A	TENM1	1.72639	1.12972e-05	0.00048583
CAP.vs.POP-A	PTP4A3	1.00495	7.74092e-05	0.00192923
CAP.vs.POP-A	ANP32E	0.6027	0.00013598	0.00286926
CAP.vs.POP-A	PRKCDBP	1.07815	0.000118619	0.00262287
CAP.vs.POP-A	ASS1P12	0.860881	0.000116142	0.00259141
CAP.vs.POP-A	PLBD1	-0.843542	1.2501e-05	0.000526056
CAP.vs.POP-A	PLXND1	0.615977	6.62624e-05	0.0017378
CAP.vs.POP-A	KLRG1	0.936526	0.000115816	0.00258972
CAP.vs.POP-A	UNC5A	1.39021	8.97455e-05	0.00214627
CAP.vs.POP-A	CAPG	-0.619856	2.04243e-05	0.000742159
CAP.vs.POP-A	LINC01146	1.85322	0.000155624	0.00315001
CAP.vs.POP-A	CDC45	0.789965	9.38585e-05	0.00221597
CAP.vs.POP-A	RASGRP2	0.966423	8.21308e-05	0.00201466
CAP.vs.POP-A	DPY19L2	1.21498	9.41135e-05	0.00222022
CAP.vs.POP-A	PRELP	1.54562	0.000157731	0.00317642
CAP.vs.POP-A	SNX10	0.861376	0.000119522	0.00263014
CAP.vs.POP-A	ARHGEF25	0.935632	9.20437e-05	0.00218534
CAP.vs.POP-A	SMOX	0.596099	0.000144499	0.0029977
CAP.vs.POP-A	RPL5P1	-0.872469	2.91547e-05	0.000961519
CAP.vs.POP-A	HHIPL1	0.93264	0.000124403	0.0027007
CAP.vs.POP-A	FHL3	0.840427	0.000121115	0.00265207
CAP.vs.POP-A	DACT3	1.01381	0.000117117	0.00260834
CAP.vs.POP-A	MCC	0.632514	8.80861e-05	0.0021203
CAP.vs.POP-A	KIF4A	0.743386	9.98746e-05	0.0023147
CAP.vs.POP-A	PCOLCE-AS1	0.939677	0.000126116	0.00272327
CAP.vs.POP-A	CLEC12A	1.28828	0.000123483	0.00268603
CAP.vs.POP-A	PPIAP29	-0.690268	5.97529e-05	0.00160832
CAP.vs.POP-A	SIRPB2	0.98462	0.000125562	0.0027133
CAP.vs.POP-A	FBLN2	1.35572	0.00015327	0.00312623
CAP.vs.POP-A	ENSAP2	-0.752175	5.80619e-05	0.00157293
CAP.vs.POP-A	CPT1C	1.23723	9.11729e-05	0.00217163
CAP.vs.POP-A	AMPH	0.981524	0.000122426	0.00267286
CAP.vs.POP-A	GPR156	1.11838	7.24543e-05	0.00184618
CAP.vs.POP-A	ADAMTS14	0.834438	6.75693e-05	0.00175676
CAP.vs.POP-A	AKAP5	-0.721708	2.39155e-05	0.00083039
CAP.vs.POP-A	NLRP3	0.852369	0.000146222	0.00301863
CAP.vs.POP-A	BST2	1.22632	0.000122528	0.00267311
CAP.vs.POP-A	MOGAT2	-0.954696	1.33162e-05	0.000550187
CAP.vs.POP-A	SULF2	0.770023	8.38213e-05	0.00204595
CAP.vs.POP-A	SIRPG	0.990405	0.000149423	0.00306546
CAP.vs.POP-A	CLGN	1.63354	6.82623e-05	0.0017683
CAP.vs.POP-A	MCM2	0.671345	0.000102544	0.00235868
CAP.vs.POP-A	TRAV30	2.44185	3.96322e-05	0.0012025
CAP.vs.POP-A	PRRX1	1.19245	0.000135694	0.00286754
CAP.vs.POP-A	LAMA5-AS1	0.948154	0.000117279	0.00260834
CAP.vs.POP-A	UBTD1	0.903414	0.000144676	0.00299926
CAP.vs.POP-A	FAM132B	1.06364	0.000109561	0.00248935
CAP.vs.POP-A	PARP15	0.919272	0.000103912	0.00237847
CAP.vs.POP-A	LINC00578	1.16851	0.00012335	0.00268533
CAP.vs.POP-A	LINC01410	0.982438	0.000121361	0.0026555
CAP.vs.POP-A	NRP1	0.704686	0.000118895	0.00262287
CAP.vs.POP-A	BICC1	0.858548	0.000135042	0.00286142
CAP.vs.POP-A	RBP1	1.12051	0.000121025	0.00265207
CAP.vs.POP-A	SLC30A4	-0.64043	2.13472e-05	0.000766556
CAP.vs.POP-A	CYP2W1	1.71079	0.000128341	0.00275723
CAP.vs.POP-A	TIMELESS	0.589697	0.000117665	0.00260935
CAP.vs.POP-A	ENPEP	0.959283	0.00010691	0.00243286
CAP.vs.POP-A	DES	2.33374	3.57421e-06	0.000216229
CAP.vs.POP-A	GPR3	1.10231	0.000148448	0.00304967
CAP.vs.POP-A	NAT14	0.71884	0.000189887	0.00361916
CAP.vs.POP-A	PI15	2.05457	0.000167506	0.00330355
CAP.vs.POP-A	SLC1A3	1.29494	0.000192255	0.00364501
CAP.vs.POP-A	EPHB6	0.894797	0.000130198	0.00278096
CAP.vs.POP-A	UBA52P6	1.53101	6.7579e-05	0.00175676
CAP.vs.POP-A	PDGFC	0.796873	0.000153912	0.00312623
CAP.vs.POP-A	SLFN11	0.754708	0.000137705	0.00289532
CAP.vs.POP-A	CES1	1.6691	9.79486e-06	0.000437607
CAP.vs.POP-A	ZNF382	0.798918	0.000154218	0.00312834
CAP.vs.POP-A	EOMES	1.12229	0.000148752	0.0030538
CAP.vs.POP-A	NTSR1	1.96477	0.000195854	0.00369292
CAP.vs.POP-A	DHCR7	0.643171	0.000128148	0.00275509
CAP.vs.POP-A	LINC00315	1.26399	0.000155781	0.00315001
CAP.vs.POP-A	CA12	-0.845041	1.83158e-05	0.000687611
CAP.vs.POP-A	SYTL2	-0.730137	1.97875e-05	0.000728076
CAP.vs.POP-A	FXYD6	0.919203	0.000148041	0.00304476
CAP.vs.POP-A	DDIT4	0.731867	0.000112378	0.00253379
CAP.vs.POP-A	NRM	0.620788	0.000231875	0.00419031
CAP.vs.POP-A	MXRA8	0.717287	7.91434e-05	0.00196253
CAP.vs.POP-A	SERTAD4-AS1	-0.902653	4.89871e-05	0.00138018
CAP.vs.POP-A	HBD	-1.7165	1.39565e-05	0.000565584
CAP.vs.POP-A	SPG20	0.821166	0.000159906	0.00320605
CAP.vs.POP-A	ARMC2	0.830543	0.000130134	0.00278096
CAP.vs.POP-A	EEF1A1P6	-0.607792	2.89403e-05	0.000957653
CAP.vs.POP-A	TRPV2	0.620181	0.000164531	0.00325791
CAP.vs.POP-A	NOS1	1.73788	0.000102722	0.00235868
CAP.vs.POP-A	E2F1	0.776067	0.000125294	0.00271147
CAP.vs.POP-A	ZNF418	0.97135	0.000140174	0.00293058
CAP.vs.POP-A	FLJ16779	3.70165	9.08448e-06	0.000417957
CAP.vs.POP-A	CYP7B1	1.07759	0.000159545	0.00320205
CAP.vs.POP-A	RNF225	-1.36572	2.79458e-05	0.000932043
CAP.vs.POP-A	CD40	0.941514	0.000161653	0.00322665
CAP.vs.POP-A	GINS1	0.803722	0.000145638	0.00301287
CAP.vs.POP-A	VASH2	0.734921	0.000153602	0.00312623
CAP.vs.POP-A	LINC-PINT	0.630434	7.23752e-05	0.00184618
CAP.vs.POP-A	ADM	0.816881	0.000128887	0.00276695
CAP.vs.POP-A	ZNF618	0.966826	0.000111668	0.00252174
CAP.vs.POP-A	FMO5	-0.690127	2.16621e-05	0.000774886
CAP.vs.POP-A	FAM101A	-0.621761	2.32332e-05	0.000811461
CAP.vs.POP-A	FZD10	2.97997	1.12397e-06	8.94397e-05
CAP.vs.POP-A	KLHL30	1.44106	0.000123999	0.00269527
CAP.vs.POP-A	PPIAP31	-0.691385	6.97302e-05	0.00179668
CAP.vs.POP-A	APOLD1	0.794103	0.000117197	0.00260834
CAP.vs.POP-A	SNAI2	1.01184	0.000209903	0.00388438
CAP.vs.POP-A	SYT17	-0.751466	3.32994e-05	0.00105924
CAP.vs.POP-A	DIAPH3	0.737725	0.000143521	0.00298368
CAP.vs.POP-A	IGDCC4	0.716632	0.000139898	0.00292896
CAP.vs.POP-A	NR3C2	-0.60748	2.75263e-05	0.000923254
CAP.vs.POP-A	ERP27	1.11502	0.000174317	0.00339934
CAP.vs.POP-A	TAL1	0.798796	0.000166364	0.00328761
CAP.vs.POP-A	ID3	-0.719481	2.42615e-05	0.000840431
CAP.vs.POP-A	IKBIP	0.603818	0.000321769	0.00532079
CAP.vs.POP-A	RDX	0.771724	0.000192336	0.00364501
CAP.vs.POP-A	CRIP2	0.828638	0.000134239	0.00285083
CAP.vs.POP-A	ZNF833P	0.659809	0.00026832	0.00462571
CAP.vs.POP-A	PHACTR3	1.37222	0.000179379	0.00347062
CAP.vs.POP-A	LAMA4	0.632848	0.000126458	0.00272868
CAP.vs.POP-A	RPS19P1	-1.35895	1.76074e-05	0.000670371
CAP.vs.POP-A	RPLP0P6	-0.627781	3.45242e-05	0.00108768
CAP.vs.POP-A	DGKG	0.80923	0.000191111	0.00363577
CAP.vs.POP-A	HCAR3	2.02772	0.000255292	0.00447146
CAP.vs.POP-A	LRRC74A	1.19078	0.000145824	0.00301387
CAP.vs.POP-A	NAALADL1	1.19891	0.000198203	0.00372282
CAP.vs.POP-A	CKB	-1.26907	1.8714e-05	0.00069813
CAP.vs.POP-A	GNG11	0.898305	0.000213782	0.00394039
CAP.vs.POP-A	RPS4XP11	-1.54874	1.69436e-05	0.00065012
CAP.vs.POP-A	CHD5	1.38376	0.00019371	0.00366029
CAP.vs.POP-A	ST8SIA1	0.876267	0.000183071	0.0035236
CAP.vs.POP-A	RPL10P3	-1.40206	3.22673e-05	0.00103085
CAP.vs.POP-A	TMEM220-AS1	-0.824314	3.70852e-05	0.00114759
CAP.vs.POP-A	CCL21	1.92461	0.000226896	0.00411543
CAP.vs.POP-A	MYT1	1.69384	0.000124432	0.0027007
CAP.vs.POP-A	LRRIQ4	-0.83733	5.75692e-05	0.00156532
CAP.vs.POP-A	MIR503HG	1.30024	0.000195994	0.00369305
CAP.vs.POP-A	TM6SF1	0.705017	0.000258607	0.00451349
CAP.vs.POP-A	RHEBL1	0.849661	0.000170899	0.00335481
CAP.vs.POP-A	BCL2	-0.600481	3.13341e-05	0.00101058
CAP.vs.POP-A	MPP3	0.858361	0.000141257	0.00295114
CAP.vs.POP-A	DTHD1	1.08807	0.000178874	0.00346766
CAP.vs.POP-A	PDCD1	0.95791	0.000181292	0.00350304
CAP.vs.POP-A	OLFML2A	0.8192	0.000159081	0.00319707
CAP.vs.POP-A	ARRDC5	1.0125	0.000163091	0.00324024
CAP.vs.POP-A	IQSEC3	0.97351	0.000147493	0.00303851
CAP.vs.POP-A	FAM83D	0.732168	0.000161753	0.00322665
CAP.vs.POP-A	ASIP	1.20015	0.000142063	0.00296379
CAP.vs.POP-A	NPR1	0.952749	0.000182618	0.00351717
CAP.vs.POP-A	RELL2	0.721706	0.000164318	0.00325588
CAP.vs.POP-A	NRP2	0.832448	0.000166208	0.00328672
CAP.vs.POP-A	GP1BB	0.958281	0.000157257	0.00316903
CAP.vs.POP-A	NPDC1	-0.674177	3.08744e-05	0.00100259
CAP.vs.POP-A	PLA2G12B	2.18792	0.000229019	0.00414885
CAP.vs.POP-A	FCGR3A	1.18016	0.000251459	0.00442332
CAP.vs.POP-A	RPS14P4	1.07018	0.000127698	0.00274806
CAP.vs.POP-A	BLM	0.628763	0.000235226	0.00423711
CAP.vs.POP-A	KRT75	2.32891	0.00024854	0.00438959
CAP.vs.POP-A	CLTCL1	0.81746	0.000137019	0.00288706
CAP.vs.POP-A	NOVA2	0.802117	0.000218472	0.0040073
CAP.vs.POP-A	NACA2	-0.863245	5.98006e-05	0.00160832
CAP.vs.POP-A	MCM8-AS1	0.875918	0.000280863	0.00478892
CAP.vs.POP-A	PERM1	1.03518	0.000188229	0.00359715
CAP.vs.POP-A	KIAA1467	1.80865	4.7657e-06	0.000258686
CAP.vs.POP-A	SH2D1A	1.02867	0.000190115	0.00361916
CAP.vs.POP-A	CYR61	1.05871	0.000163073	0.00324024
CAP.vs.POP-A	ALDH1L2	0.759073	0.000173504	0.00339462
CAP.vs.POP-A	SHCBP1	0.730165	0.000223152	0.00406998
CAP.vs.POP-A	SFMBT2	0.589779	0.000202336	0.00377646
CAP.vs.POP-A	JAM3	0.611707	0.000242991	0.00431996
CAP.vs.POP-A	MEDAG	1.6515	0.000310834	0.00519172
CAP.vs.POP-A	SLC43A3	0.882803	0.000193409	0.00365833
CAP.vs.POP-A	MCEMP1	1.86231	0.000135469	0.00286665
CAP.vs.POP-A	XRCC2	0.792867	0.000206263	0.00384248
CAP.vs.POP-A	NME1P1	2.68925	0.000441155	0.00668922
CAP.vs.POP-A	SESN3	-0.878602	2.86167e-05	0.000951201
CAP.vs.POP-A	LRCH2	1.10599	0.00021558	0.00396611
CAP.vs.POP-A	HCLS1	0.659718	0.000201466	0.00377212
CAP.vs.POP-A	DIAPH3-AS2	1.39415	0.000151172	0.00309276
CAP.vs.POP-A	TTC16	1.16565	0.000172858	0.00338428
CAP.vs.POP-A	CRTAC1	1.38835	0.000135125	0.00286142
CAP.vs.POP-A	SLC9A7	0.729667	0.00016247	0.00323636
CAP.vs.POP-A	MKX	1.41815	0.000218536	0.0040073
CAP.vs.POP-A	CLSTN2	1.21037	0.000239383	0.00428413
CAP.vs.POP-A	NABP1	0.595183	0.000143467	0.00298368
CAP.vs.POP-A	ABCC2	1.0965	0.000212633	0.00392655
CAP.vs.POP-A	GLULP4	-1.01771	6.55783e-05	0.00172292
CAP.vs.POP-A	MFGE8	0.751534	0.000159961	0.00320605
CAP.vs.POP-A	IFI44	1.07427	0.000177979	0.00345936
CAP.vs.POP-A	FEZ1	0.883369	0.000257012	0.00449531
CAP.vs.POP-A	TDRP	0.863253	0.000239787	0.00428618
CAP.vs.POP-A	FBF1	0.678465	0.000160888	0.00321809
CAP.vs.POP-A	AURKB	0.714704	0.000191789	0.00364166
CAP.vs.POP-A	JAK3	0.702328	0.000129823	0.00277834
CAP.vs.POP-A	SGOL1	0.666809	0.000270406	0.00465353
CAP.vs.POP-A	RPS7P10	-0.750028	7.67052e-05	0.00191815
CAP.vs.POP-A	FLRT2	1.1151	0.000234648	0.00423011
CAP.vs.POP-A	CTLA4	0.869496	0.000246856	0.00436506
CAP.vs.POP-A	JAZF1-AS1	1.13249	0.000158354	0.0031868
CAP.vs.POP-A	TRO	0.883204	0.000226167	0.00410473
CAP.vs.POP-A	GNG4	2.23637	0.000313687	0.00523101
CAP.vs.POP-A	CD84	0.776869	0.000270995	0.00465554
CAP.vs.POP-A	MAOA	-0.689493	3.40485e-05	0.00107728
CAP.vs.POP-A	EBF2	1.92233	0.000257511	0.00449701
CAP.vs.POP-A	TCTEX1D1	1.40413	0.000149925	0.00307362
CAP.vs.POP-A	AHNAK2	1.15661	0.000266338	0.00460496
CAP.vs.POP-A	ELTD1	0.814987	0.000296997	0.00502061
CAP.vs.POP-A	OSM	1.59104	0.000324251	0.00535584
CAP.vs.POP-A	MYH11	1.12272	0.000232512	0.00419926
CAP.vs.POP-A	LINC00618	1.26066	0.000153711	0.00312623
CAP.vs.POP-A	ROR1-AS1	1.31445	0.000197363	0.0037094
CAP.vs.POP-A	APLNR	0.94203	0.000268285	0.00462571
CAP.vs.POP-A	C1orf162	0.625889	0.000380442	0.00602496
CAP.vs.POP-A	TMEM47	0.914176	0.00024329	0.00432147
CAP.vs.POP-A	KIF1A	1.74975	0.000285504	0.00484848
CAP.vs.POP-A	CLSPN	0.731412	0.000260781	0.00453802
CAP.vs.POP-A	F7	1.80415	0.000282893	0.00480967
CAP.vs.POP-A	COL22A1	1.23048	0.000202231	0.00377646
CAP.vs.POP-A	PABPC3	-0.654471	9.01229e-05	0.00215123
CAP.vs.POP-A	MAFG-AS1	0.804976	0.000345354	0.00560429
CAP.vs.POP-A	RPL13AP5	-0.62057	6.01799e-05	0.00161552
CAP.vs.POP-A	FCN3	1.47619	0.000127728	0.00274806
CAP.vs.POP-A	HAND2-AS1	1.85146	0.000374761	0.0059573
CAP.vs.POP-A	CLIC1P1	-1.04258	7.63178e-05	0.00191428
CAP.vs.POP-A	LY6K	1.85474	0.00012045	0.00264337
CAP.vs.POP-A	TRPC1	0.772399	0.000301279	0.00507271
CAP.vs.POP-A	FAM47E	-0.637777	8.51413e-05	0.00206793
CAP.vs.POP-A	ACSM3	-0.789149	4.21704e-05	0.00125003
CAP.vs.POP-A	MX2	0.928902	0.000206963	0.0038531
CAP.vs.POP-A	PCDHB5	1.13365	0.000225327	0.00409451
CAP.vs.POP-A	LINC00472	0.867396	0.00027099	0.00465554
CAP.vs.POP-A	RUNX1T1	0.712774	0.000246809	0.00436506
CAP.vs.POP-A	MMP14	0.658482	0.000209956	0.00388438
CAP.vs.POP-A	ECEL1	2.02641	0.000114465	0.00256727
CAP.vs.POP-A	SLC7A7	0.615318	0.000330674	0.00542558
CAP.vs.POP-A	ABCG1	-0.617975	5.30734e-05	0.00147286
CAP.vs.POP-A	FIBIN	1.02035	0.000217348	0.0039912
CAP.vs.POP-A	TPX2	0.717945	0.000199095	0.00373259
CAP.vs.POP-A	GZMK	1.25529	0.000272297	0.00467519
CAP.vs.POP-A	MAB21L3	-0.815376	8.42573e-05	0.00205151
CAP.vs.POP-A	FAM101B	0.726722	0.000335945	0.00548772
CAP.vs.POP-A	CLMP	0.767473	0.000317673	0.00527021
CAP.vs.POP-A	VIM	0.779166	0.000251803	0.00442532
CAP.vs.POP-A	SYT12	1.55553	0.000331778	0.00544069
CAP.vs.POP-A	SP140	0.681058	0.000251496	0.00442332
CAP.vs.POP-A	TCEA2	0.733323	0.000240868	0.0043003
CAP.vs.POP-A	PFKFB3	0.6021	0.000221339	0.0040494
CAP.vs.POP-A	MCOLN3	1.19561	0.000265609	0.00459503
CAP.vs.POP-A	NID1	0.751507	0.000236134	0.00424396
CAP.vs.POP-A	NPAP1P4	2.28479	0.000105111	0.00239746
CAP.vs.POP-A	SLC26A10	1.03609	0.00024293	0.00431996
CAP.vs.POP-A	LILRB4	0.936367	0.000329326	0.0054185
CAP.vs.POP-A	GPA33	-0.693752	5.58344e-05	0.00153366
CAP.vs.POP-A	WWTR1-AS1	0.887584	0.000285163	0.00484548
CAP.vs.POP-A	CHRNA1	1.59606	0.000238624	0.00427572
CAP.vs.POP-A	LINC01116	1.38772	0.000270823	0.00465554
CAP.vs.POP-A	CD247	0.712769	0.000341131	0.00555327
CAP.vs.POP-A	CCDC40	0.739573	0.000242614	0.00431996
CAP.vs.POP-A	ADCY1	1.10955	0.000268782	0.00463098
CAP.vs.POP-A	DNAH17-AS1	2.17879	0.000259198	0.00451847
CAP.vs.POP-A	UNC13A	1.14122	0.000304297	0.00511478
CAP.vs.POP-A	HIF1A-AS2	0.65202	0.000344771	0.00559789
CAP.vs.POP-A	KLRD1	1.00985	0.000308815	0.00517602
CAP.vs.POP-A	SLC9A2	-0.801348	5.02313e-05	0.00140394
CAP.vs.POP-A	GRIK5	1.12364	0.000294806	0.00499498
CAP.vs.POP-A	TNFSF8	0.844394	0.000317688	0.00527021
CAP.vs.POP-A	CA11	0.768961	0.000359098	0.0057829
CAP.vs.POP-A	FKBP10	1.05784	0.000269021	0.0046324
CAP.vs.POP-A	RAC1P4	-1.41563	3.8392e-05	0.00117535
CAP.vs.POP-A	BATF	0.926979	0.000347167	0.00562451
CAP.vs.POP-A	HILPDA	0.664438	0.00032052	0.00530607
CAP.vs.POP-A	FAM184A	0.939049	0.000282309	0.00480526
CAP.vs.POP-A	LYNX1	0.898905	0.000318778	0.00528019
CAP.vs.POP-A	SHROOM1	-0.624804	4.64195e-05	0.00133483
CAP.vs.POP-A	LGSN	2.87843	0.000396301	0.00618995
CAP.vs.POP-A	CHST11	0.665151	0.000310293	0.0051861
CAP.vs.POP-A	CD22	1.32479	0.000407373	0.00631289
CAP.vs.POP-A	NCAPG2	0.600021	0.000250916	0.00442099
CAP.vs.POP-A	RPL41P2	-0.828233	9.98731e-05	0.0023147
CAP.vs.POP-A	PPP1R36	-0.783218	9.15028e-05	0.00217622
CAP.vs.POP-A	ZDHHC20P4	-1.19479	7.47363e-05	0.00188651
CAP.vs.POP-A	RPSAP8	-1.27271	7.14988e-05	0.00183289
CAP.vs.POP-A	PABPC1P4	-0.710502	0.000129623	0.00277671
CAP.vs.POP-A	KRT18P10	-0.803371	0.000122227	0.00267048
CAP.vs.POP-A	LINC01415	1.91819	0.000262662	0.00456005
CAP.vs.POP-A	FHAD1	0.679826	0.000337319	0.00550408
CAP.vs.POP-A	IL26	1.50931	7.80133e-05	0.00194102
CAP.vs.POP-A	THEMIS2	0.651643	0.000245983	0.00435854
CAP.vs.POP-A	KLHL7-AS1	1.25899	0.000184572	0.00354328
CAP.vs.POP-A	SOX5	0.797645	0.000386195	0.00608422
CAP.vs.POP-A	TSPAN2	1.05299	0.000333661	0.00546551
CAP.vs.POP-A	CDH2	1.42654	0.00033011	0.00542558
CAP.vs.POP-A	HNRNPA1P34	1.80496	0.000102148	0.00235496
CAP.vs.POP-A	HSPA12B	0.758869	0.000291204	0.00493678
CAP.vs.POP-A	IBSP	3.27689	0.000302134	0.0050842
CAP.vs.POP-A	EHD2	0.836081	0.000309446	0.00517657
CAP.vs.POP-A	ZNF662	-1.23814	5.2654e-05	0.0014626
CAP.vs.POP-A	KIF18B	0.750538	0.000218898	0.0040097
CAP.vs.POP-A	KIAA1731NL	0.695107	0.000321202	0.00531438
CAP.vs.POP-A	CCR8	0.833475	0.000367929	0.00588666
CAP.vs.POP-A	EIF4A1P10	-0.687488	0.000148105	0.00304476
CAP.vs.POP-A	FAM131C	1.80922	0.00019009	0.00361916
CAP.vs.POP-A	FAM171A2	1.05663	0.000318157	0.00527285
CAP.vs.POP-A	CR1	1.05108	0.000414636	0.00640532
CAP.vs.POP-A	GINS3	0.653243	0.000478721	0.00707433
CAP.vs.POP-A	RPS3AP26	-0.701698	7.25185e-05	0.00184623
CAP.vs.POP-A	HSPB2-C11orf52	-0.607938	0.000206079	0.00384154
CAP.vs.POP-A	APOBEC3C	-0.811257	6.10033e-05	0.00163023
CAP.vs.POP-A	MPP2	0.938413	0.000323572	0.00534761
CAP.vs.POP-A	ADH1C	-1.26175	4.21664e-05	0.00125003
CAP.vs.POP-A	KIAA1549L	1.94744	0.000596772	0.00825739
CAP.vs.POP-A	SELE	1.3984	0.000429656	0.00655519
CAP.vs.POP-A	KCNH2	0.823849	0.000330126	0.00542558
CAP.vs.POP-A	RPL13AP7	-0.944789	9.61567e-05	0.00225404
CAP.vs.POP-A	PNPLA3	0.788942	0.000372509	0.00593427
CAP.vs.POP-A	EIF4BP6	-0.663221	0.000133126	0.00283125
CAP.vs.POP-A	CLIP4	0.737061	0.000428471	0.00654724
CAP.vs.POP-A	HMCN2	1.06197	0.000281571	0.00479823
CAP.vs.POP-A	CACNA2D2	-1.10587	6.27704e-05	0.00166691
CAP.vs.POP-A	CCDC170	0.914065	0.000415635	0.0064174
CAP.vs.POP-A	MRPL23-AS1	2.09983	0.000161022	0.00321859
CAP.vs.POP-A	NXPE1	-0.937228	6.33632e-05	0.00167663
CAP.vs.POP-A	TMCC2	0.717862	0.000393966	0.00616978
CAP.vs.POP-A	SIRPA	0.737467	0.000399541	0.00622086
CAP.vs.POP-A	CDCA3	0.655883	0.00035873	0.00578012
CAP.vs.POP-A	DHRS2	1.38702	0.000383415	0.00604959
CAP.vs.POP-A	SDCBPP1	1.26981	0.000309312	0.00517657
CAP.vs.POP-A	SLC35F1	1.07798	0.000303401	0.00510262
CAP.vs.POP-A	MUC20	-0.789351	5.76803e-05	0.00156546
CAP.vs.POP-A	MACC1-AS1	0.884264	0.000346544	0.00562052
CAP.vs.POP-A	PLEKHH2	0.618384	0.000308617	0.00517564
CAP.vs.POP-A	RPL15P20	-1.38051	7.20166e-05	0.00184185
CAP.vs.POP-A	TTC24	1.32097	0.000276846	0.0047368
CAP.vs.POP-A	LINC00861	0.920367	0.0003491	0.00564649
CAP.vs.POP-A	GPR97	1.21212	0.000433021	0.00660119
CAP.vs.POP-A	ALDH4A1	0.651487	0.00042237	0.00648416
CAP.vs.POP-A	PRSS22	0.916245	0.000363219	0.00582748
CAP.vs.POP-A	CCR4	0.962908	0.000490669	0.00721804
CAP.vs.POP-A	APCDD1L-AS1	1.53361	0.000228704	0.00414568
CAP.vs.POP-A	APLP1	1.35857	0.000439097	0.00666486
CAP.vs.POP-A	TSC22D3	0.904437	0.000376882	0.00597644
CAP.vs.POP-A	ANO2	0.720766	0.00043715	0.00664553
CAP.vs.POP-A	MOV10L1	1.23802	0.000395467	0.00618345
CAP.vs.POP-A	CRISPLD1	1.44558	0.000525162	0.00757848
CAP.vs.POP-A	CREB5	0.991675	0.000418052	0.00643132
CAP.vs.POP-A	ZNF385D	1.27718	0.000405437	0.00628949
CAP.vs.POP-A	SPACA6P	0.865586	0.000336459	0.00549308
CAP.vs.POP-A	BRSK1	0.667856	0.000521866	0.00753459
CAP.vs.POP-A	DPEP2	0.709148	0.000499284	0.0073012
CAP.vs.POP-A	LAMP3	0.879719	0.000453881	0.00682741
CAP.vs.POP-A	BNC2	0.937321	0.000396135	0.00618995
CAP.vs.POP-A	UPK1B	-1.33417	8.10788e-05	0.00200111
CAP.vs.POP-A	PTK7	1.09589	0.000343864	0.00558624
CAP.vs.POP-A	C17orf51	0.626833	0.0005437	0.00776643
CAP.vs.POP-A	CENPI	0.661619	0.00042408	0.00649883
CAP.vs.POP-A	CDC6	0.664233	0.000457814	0.00687139
CAP.vs.POP-A	FCAMR	0.89931	0.000397992	0.00620327
CAP.vs.POP-A	ALPPL2	1.84955	0.000659343	0.00884997
CAP.vs.POP-A	LGALS3	-0.614885	0.000103644	0.00237497
CAP.vs.POP-A	CHST10	0.82313	0.000518689	0.00750336
CAP.vs.POP-A	CHTF18	0.652078	0.000257453	0.00449701
CAP.vs.POP-A	STAT4	0.615316	0.000478947	0.00707433
CAP.vs.POP-A	DDIAS	0.663306	0.000581193	0.00811776
CAP.vs.POP-A	OLFML3	0.862708	0.000534996	0.00768012
CAP.vs.POP-A	UHRF1	0.707019	0.000352198	0.00569037
CAP.vs.POP-A	LONRF2	1.68354	0.00058264	0.00812561
CAP.vs.POP-A	ATE1-AS1	-0.697622	0.000177	0.0034426
CAP.vs.POP-A	TRPC4	0.908408	0.000444429	0.00672481
CAP.vs.POP-A	COL21A1	1.10606	0.000374693	0.0059573
CAP.vs.POP-A	NKAIN4	2.06635	0.000230173	0.00416211
CAP.vs.POP-A	GNG2	0.64905	0.000624028	0.00852684
CAP.vs.POP-A	LRRC31	-0.76014	8.38973e-05	0.00204611
CAP.vs.POP-A	PAPPA-AS2	1.64822	0.00014589	0.00301387
CAP.vs.POP-A	SERPING1	0.874679	0.000473433	0.00702385
CAP.vs.POP-A	HSF2BP	0.88281	0.000559576	0.00792112
CAP.vs.POP-A	VSNL1	0.765531	0.00037068	0.00591468
CAP.vs.POP-A	MIR99AHG	1.40623	0.00057581	0.00807308
CAP.vs.POP-A	RPS5	-0.617296	0.000113061	0.00254224
CAP.vs.POP-A	HS3ST3A1	0.996489	0.000381216	0.00603399
CAP.vs.POP-A	FYB	0.622221	0.000460152	0.00689948
CAP.vs.POP-A	DKK3	0.842693	0.000460929	0.00690762
CAP.vs.POP-A	TNFSF15	-0.668067	9.99602e-05	0.0023147
CAP.vs.POP-A	GK	0.625055	0.000433787	0.00660119
CAP.vs.POP-A	NOS3	0.644002	0.0003913	0.00613452
CAP.vs.POP-A	ABCA9	1.07774	0.000543457	0.00776643
CAP.vs.POP-A	ITGB2-AS1	0.9249	0.000468388	0.00696998
CAP.vs.POP-A	CALM2P3	-0.912953	0.00018503	0.00354977
CAP.vs.POP-A	COL8A2	0.79788	0.00051366	0.00745613
CAP.vs.POP-A	H3F3AP6	-0.731876	0.000173848	0.00339469
CAP.vs.POP-A	SRRM3	1.24051	0.000548314	0.00781347
CAP.vs.POP-A	CASC14	0.948963	0.000425727	0.00651878
CAP.vs.POP-A	ZFPM2-AS1	1.00557	0.000382576	0.0060458
CAP.vs.POP-A	GPM6A	2.56413	3.56804e-05	0.00111815
CAP.vs.POP-A	THBS4	1.14787	0.000529911	0.0076284
CAP.vs.POP-A	HOXD8	0.984878	0.0004428	0.00670729
CAP.vs.POP-A	RN7SKP173	0.854032	0.000517805	0.00749424
CAP.vs.POP-A	RASSF8-AS1	0.909064	0.000437545	0.00664812
CAP.vs.POP-A	THSD7A	0.81568	0.000513197	0.00745389
CAP.vs.POP-A	FBXL7	0.725415	0.000511096	0.00743615
CAP.vs.POP-A	SMOC1	1.45481	0.00064714	0.00874171
CAP.vs.POP-A	LHFP	0.669446	0.000491717	0.00722642
CAP.vs.POP-A	SHISA4	0.84978	0.000587554	0.00815635
CAP.vs.POP-A	CMYA5	0.722662	0.000505884	0.0073722
CAP.vs.POP-A	TERT	1.14005	0.00045396	0.00682741
CAP.vs.POP-A	MYLK	0.711516	0.000403172	0.0062675
CAP.vs.POP-A	KCNH4	1.20531	0.00052839	0.00761391
CAP.vs.POP-A	FGF18	1.0631	0.000487491	0.00718199
CAP.vs.POP-A	ADAMTS5	0.71347	0.000627332	0.00856408
CAP.vs.POP-A	LINC00540	2.19132	0.000673325	0.00898465
CAP.vs.POP-A	ARSD-AS1	-0.618431	0.000171587	0.00336608
CAP.vs.POP-A	RTL1	1.25089	0.000577667	0.00808371
CAP.vs.POP-A	CNR2	1.19078	0.000468357	0.00696998
CAP.vs.POP-A	TGFB3	0.765054	0.000472544	0.00702123
CAP.vs.POP-A	SVEP1	0.736597	0.00052915	0.00762114
CAP.vs.POP-A	KIAA1755	0.706538	0.000386764	0.00608921
CAP.vs.POP-A	USP2-AS1	1.19844	0.000604686	0.00834348
CAP.vs.POP-A	C9orf172	-0.632009	0.000102219	0.00235496
CAP.vs.POP-A	LTF	1.14681	0.000571014	0.00803248
CAP.vs.POP-A	RPL15P21	-1.10449	0.000162009	0.00322959
CAP.vs.POP-A	FAM134B	-0.736553	9.9594e-05	0.0023147
CAP.vs.POP-A	IL21R-AS1	0.891119	0.000580003	0.00810497
CAP.vs.POP-A	ZNF853	1.06532	0.000630214	0.00859153
CAP.vs.POP-A	NAT1	-0.625217	0.000200831	0.00376263
CAP.vs.POP-A	PVRL3	-0.730783	9.55493e-05	0.00224693
CAP.vs.POP-A	NDUFA4L2	1.33786	5.91877e-05	0.00159758
CAP.vs.POP-A	YWHAZP5	-0.961898	0.000181891	0.00351003
CAP.vs.POP-A	REG3A	2.45064	0.00101315	0.0118701
CAP.vs.POP-A	IGFBP1	2.71103	0.000416217	0.00642009
CAP.vs.POP-A	RN7SKP107	-1.86281	8.11049e-05	0.00200111
CAP.vs.POP-A	PLA2G2D	1.61521	0.000781048	0.00997227
CAP.vs.POP-A	TBATA	1.5763	0.000273595	0.00468932
CAP.vs.POP-A	MDFI	0.756669	0.000598386	0.00827399
CAP.vs.POP-A	ANGPTL4	0.77369	0.000585393	0.00814487
CAP.vs.POP-A	DLG4	0.61248	0.00053229	0.00765147
CAP.vs.POP-A	LINC00943	1.14151	0.000478987	0.00707433
CAP.vs.POP-A	SPRR1B	5.6403	3.7381e-07	4.03592e-05
CAP.vs.POP-A	PEAR1	0.667979	0.000457538	0.00687073
CAP.vs.POP-A	NAT2	-0.986196	0.000144363	0.00299697
CAP.vs.POP-A	OOEP	2.14592	0.000640756	0.00867778
CAP.vs.POP-A	GAPDHP65	-0.686981	0.000314503	0.0052387
CAP.vs.POP-A	RGAG4	0.782475	0.000638868	0.00867105
CAP.vs.POP-A	VNN2	1.06096	0.000697722	0.00922733
CAP.vs.POP-A	CRLF2	1.00228	0.000391656	0.00613685
CAP.vs.POP-A	COL24A1	1.03745	0.000656146	0.00883085
CAP.vs.POP-A	2003-09-01	1.51423	0.000909025	0.0109876
CAP.vs.POP-A	FAM180A	1.67751	0.000638978	0.00867105
CAP.vs.POP-A	VPS37D	1.12066	0.000602252	0.00831378
CAP.vs.POP-A	WNT2	1.37278	0.000797216	0.0100995
CAP.vs.POP-A	KRT16	2.27049	0.000517349	0.00749424
CAP.vs.POP-A	PFN1P1	-0.678118	0.00031724	0.00527021
CAP.vs.POP-A	HLF	0.679725	0.000702832	0.00927381
CAP.vs.POP-A	IZUMO1	1.25251	0.000484405	0.00714365
CAP.vs.POP-A	MSN	0.587799	0.000618865	0.00847588
CAP.vs.POP-A	DEPDC1B	0.609693	0.00084592	0.0104885
CAP.vs.POP-A	C5orf58	0.67086	0.000813588	0.0102288
CAP.vs.POP-A	CXCL9	1.62579	0.000573588	0.00806102
CAP.vs.POP-A	VWA5A	-0.596888	0.000142249	0.00296557
CAP.vs.POP-A	CSRP2	0.651438	0.000656369	0.00883085
CAP.vs.POP-A	ZNF521	0.714675	0.000555953	0.0078995
CAP.vs.POP-A	LETM2	0.590235	0.000914313	0.0110349
CAP.vs.POP-A	AQP9	1.50912	0.000844666	0.010486
CAP.vs.POP-A	FGF1	0.940147	0.000559884	0.00792112
CAP.vs.POP-A	RHOH	0.690257	0.000690634	0.00915778
CAP.vs.POP-A	QPCT	-1.22687	0.00011602	0.00259141
CAP.vs.POP-A	RPS26P3	-1.54138	9.35006e-05	0.00220929
CAP.vs.POP-A	RPL37P2	-0.761665	0.000252584	0.00443454
CAP.vs.POP-A	SEMA7A	0.832554	0.000586934	0.0081556
CAP.vs.POP-A	RPS26P13	-1.08019	0.00017829	0.00346086
CAP.vs.POP-A	APOBEC3H	1.12647	0.000355682	0.00574039
CAP.vs.POP-A	CD19	0.898036	0.000673731	0.00898602
CAP.vs.POP-A	AGR3	-0.761584	0.000129887	0.00277834
CAP.vs.POP-A	HIP1	0.617496	0.000544409	0.0077728
CAP.vs.POP-A	EEF1GP5	-0.705455	0.000297248	0.00502199
CAP.vs.POP-A	DUSP5P1	2.00851	0.000743752	0.00965865
CAP.vs.POP-A	HMGB1P1	-0.607444	0.000444638	0.00672481
CAP.vs.POP-A	RASSF2	0.64652	0.00072888	0.00953248
CAP.vs.POP-A	KRT15	0.854959	0.000571836	0.00804022
CAP.vs.POP-A	TECTA	0.863916	0.000621152	0.00849147
CAP.vs.POP-A	MZT1	0.625414	0.00104072	0.0121068
CAP.vs.POP-A	HSPB6	1.28822	0.000825715	0.0103417
CAP.vs.POP-A	LOXL1	0.766425	0.000639894	0.00867552
CAP.vs.POP-A	WNT5A	0.760516	0.000620478	0.00849034
CAP.vs.POP-A	SHC4	1.27028	0.000578208	0.00808371
CAP.vs.POP-A	ERC2	1.46809	0.000510141	0.00743058
CAP.vs.POP-A	IL23R	-0.602818	0.000462171	0.00690906
CAP.vs.POP-A	RPL4P3	-1.16404	0.000186892	0.00357621
CAP.vs.POP-A	SALL2	0.847551	0.000724719	0.00949668
CAP.vs.POP-A	FOXC2	1.76735	0.000693443	0.00918268
CAP.vs.POP-A	ADAMTSL4	0.76747	0.000444245	0.00672481
CAP.vs.POP-A	ZNF204P	-0.665728	0.00027785	0.00474576
CAP.vs.POP-A	CAV2	0.671194	0.000791813	0.0100619
CAP.vs.POP-A	RIC3	0.981357	0.000658545	0.00884327
CAP.vs.POP-A	SOX7	0.761701	0.000795853	0.0100873
CAP.vs.POP-A	NDUFAF4P4	0.877716	0.00084468	0.010486
CAP.vs.POP-A	IL17REL	1.87169	5.98029e-05	0.00160832
CAP.vs.POP-A	MDGA1	0.874828	0.000711526	0.00936344
CAP.vs.POP-A	CACNA1A	1.10897	0.000726846	0.00951008
CAP.vs.POP-A	RASIP1	0.662804	0.000672315	0.00897522
CAP.vs.POP-A	HIST1H4J	-0.936901	0.000229843	0.00415869
CAP.vs.POP-A	FTH1P2	-0.825141	0.000206082	0.00384154
CAP.vs.POP-A	SHANK3	0.721498	0.00039841	0.00620651
CAP.vs.POP-A	THBD	0.729715	0.000810924	0.0102083
CAP.vs.POP-A	NDN	0.892822	0.000828618	0.0103605
CAP.vs.POP-A	FAM26E	1.05366	0.000937644	0.0112029
CAP.vs.POP-A	MELK	0.629509	0.000734947	0.00958156
CAP.vs.POP-A	SHANK1	1.09228	0.000637208	0.00867089
CAP.vs.POP-A	NR2F2-AS1	0.859271	0.000650449	0.00876639
CAP.vs.POP-A	TMSB4XP6	-1.1212	0.000167791	0.00330696
CAP.vs.POP-A	RPL3P7	-0.779167	0.000211878	0.00391504
CAP.vs.POP-A	C8orf31	0.986444	0.000615577	0.00845432
CAP.vs.POP-A	CCNF	0.587555	0.000599682	0.00828602
CAP.vs.POP-A	GEM	0.811514	0.000689088	0.0091496
CAP.vs.POP-A	HSPA12A	0.69005	0.000764969	0.00985631
CAP.vs.POP-A	PDLIM3	0.860901	0.000745736	0.00967137
CAP.vs.POP-A	UPP1	0.615044	0.000682768	0.0090779
CAP.vs.POP-A	WASF3	1.51855	6.99487e-05	0.00179837
CAP.vs.POP-A	GUCY1A2	0.844508	0.000856531	0.0105622
CAP.vs.POP-A	NPM1P21	-1.38209	0.000171787	0.00336778
CAP.vs.POP-A	SERTAD4	-0.877228	0.000243369	0.00432147
CAP.vs.POP-A	ADAMTS9	0.645003	0.000463626	0.0069185
CAP.vs.POP-A	TNFRSF17	-1.11852	0.000162654	0.00323636
CAP.vs.POP-A	ACTA2	0.740877	0.000679521	0.00905101
CAP.vs.POP-A	ANO7	-1.06757	0.000143459	0.00298368
CAP.vs.POP-A	C1S	0.753702	0.000731171	0.00954134
CAP.vs.POP-A	SLC16A6	0.625721	0.00100627	0.0118365
CAP.vs.POP-A	LINC01270	1.03111	0.000761468	0.00982832
CAP.vs.POP-A	MITF	0.778836	0.000941583	0.0112363
CAP.vs.POP-A	ZNF831	0.818808	0.000723264	0.00948419
CAP.vs.POP-A	HAPLN3	0.936678	0.000608263	0.00838111
CAP.vs.POP-A	DPF1	1.06871	0.000638539	0.00867105
CAP.vs.POP-A	C3orf20	1.18203	0.000699455	0.00924161
CAP.vs.POP-A	SCIN	-0.906683	0.000152959	0.00312623
CAP.vs.POP-A	ZC3H11B	-0.625746	0.000456564	0.00685959
CAP.vs.POP-A	COL19A1	1.29619	0.000767511	0.00988045
CAP.vs.POP-A	ETV5	0.734301	0.000940862	0.0112322
CAP.vs.POP-A	SMTNL1	1.11581	0.00069775	0.00922733
CAP.vs.POP-A	FAM124A	1.04166	0.000845518	0.0104885
CAP.vs.POP-A	LRRC43	1.41948	0.000780801	0.00997227
CAP.vs.POP-A	RPS3AP44	-1.32083	0.000145302	0.00300803
CAP.vs.POP-A	HAND1	4.07418	6.71214e-05	0.00175032
CAP.vs.POP-A	AKR1B15	-1.34458	0.000119252	0.00262824
CAP.vs.POP-A	CCDC36	0.774854	0.00116751	0.0131394
CAP.vs.POP-A	CAPN9	-0.997086	0.00014797	0.00304476
CAP.vs.POP-A	FBLN5	0.822897	0.000942171	0.0112388
CAP.vs.POP-A	RPL34P18	-0.834733	0.000255161	0.00447146
CAP.vs.POP-A	GBP5	0.956141	0.000708385	0.00933459
CAP.vs.POP-A	KRT8P3	-0.605815	0.000241054	0.00430102
CAP.vs.POP-A	FCGR2A	0.793539	0.000945104	0.0112692
CAP.vs.POP-A	IL34	0.711292	0.000912777	0.0110215
CAP.vs.POP-A	SSC5D	1.03417	0.000800937	0.01012
CAP.vs.POP-A	SCRN1	0.936452	0.000788918	0.0100368
CAP.vs.POP-A	C10orf99	-1.05563	0.000138612	0.00290759
CAP.vs.POP-A	KLHL14	1.47134	0.000746039	0.00967137
CAP.vs.POP-A	IFI6	1.02515	0.000659808	0.00885219
CAP.vs.POP-A	DIO2	1.1968	0.00116687	0.0131394
CAP.vs.POP-A	GPRIN2	-0.673855	0.000183956	0.00353833
CAP.vs.POP-A	TMEM158	0.871039	0.000763264	0.00983862
CAP.vs.POP-A	ALOX15B	1.24278	0.000961462	0.0114183
CAP.vs.POP-A	MYO16	1.07198	0.000761831	0.00982872
CAP.vs.POP-A	GBGT1	0.705767	0.0007444	0.00966283
CAP.vs.POP-A	OMD	0.75909	0.000883638	0.010793
CAP.vs.POP-A	PRSS33	1.41795	0.0011227	0.0127693
CAP.vs.POP-A	KIF5A	1.12885	0.000895441	0.0108844
CAP.vs.POP-A	NLGN2	0.745303	0.000802654	0.0101317
CAP.vs.POP-A	RAD51AP1	0.768084	0.000967441	0.0114709
CAP.vs.POP-A	CENPH	0.608865	0.00139547	0.0147436
CAP.vs.POP-A	GYLTL1B	0.985958	0.000774523	0.00992322
CAP.vs.POP-A	DOCK3	0.954166	0.00079818	0.0100995
CAP.vs.POP-A	TRAJ10	1.27355	0.00054236	0.00775852
CAP.vs.POP-A	LMOD1	0.94541	0.000948109	0.0112914
CAP.vs.POP-A	TSHZ3	0.707393	0.00085924	0.0105684
CAP.vs.POP-A	MX1	0.95284	0.000688532	0.00914632
CAP.vs.POP-A	NGFR	1.28829	0.0010719	0.0123677
CAP.vs.POP-A	LINC01561	3.3548	4.72085e-05	0.00134934
CAP.vs.POP-A	VGF	0.981648	0.000880478	0.0107633
CAP.vs.POP-A	ZNF415P1	1.13462	0.000762732	0.00983604
CAP.vs.POP-A	GRPR	1.94947	0.00103569	0.0120625
CAP.vs.POP-A	F2RL3	0.710962	0.000848018	0.0105023
CAP.vs.POP-A	NT5DC4	0.826559	0.00102794	0.012004
CAP.vs.POP-A	INHBB	1.06578	0.000905452	0.01097
CAP.vs.POP-A	LDOC1	0.877828	0.00106938	0.012348
CAP.vs.POP-A	KLHDC8A	0.971758	0.000803765	0.0101398
CAP.vs.POP-A	CLEC7A	0.679965	0.00118043	0.0132275
CAP.vs.POP-A	HHEX	0.64265	0.00140911	0.0148453
CAP.vs.POP-A	GRASP	0.590682	0.000879999	0.0107619
CAP.vs.POP-A	HHLA2	-0.852982	0.000184305	0.00354045
CAP.vs.POP-A	ACHE	1.06458	0.000921205	0.0110781
CAP.vs.POP-A	ADAMTS8	0.792621	0.000920027	0.0110774
CAP.vs.POP-A	VEGFC	0.829638	0.00103628	0.0120647
CAP.vs.POP-A	FAM110B	0.822329	0.000984026	0.0116256
CAP.vs.POP-A	HOXC11	3.06031	0.000771757	0.00990826
CAP.vs.POP-A	CNTNAP1	0.647483	0.000814944	0.0102415
CAP.vs.POP-A	TEX26-AS1	1.73385	0.000989455	0.011685
CAP.vs.POP-A	GATA2	-0.688778	0.000257109	0.00449531
CAP.vs.POP-A	ZEB2	0.599904	0.000881607	0.0107726
CAP.vs.POP-A	HCAR2	1.44838	0.00106783	0.0123395
CAP.vs.POP-A	LINC00890	2.00736	0.000564885	0.007969
CAP.vs.POP-A	LY86-AS1	1.23269	0.000577143	0.00808371
CAP.vs.POP-A	SLC6A17	1.38716	0.000535474	0.00768201
CAP.vs.POP-A	RORC	-0.707655	0.000195862	0.00369292
CAP.vs.POP-A	PCDH9	1.3752	0.00119301	0.0133231
CAP.vs.POP-A	LIMS2	0.784939	0.000746596	0.00967435
CAP.vs.POP-A	QRSL1P1	2.06614	0.00122425	0.0135457
CAP.vs.POP-A	CNR1	1.26041	0.0012412	0.013655
CAP.vs.POP-A	NECAB1	1.18247	0.000772594	0.00990926
CAP.vs.POP-A	HYDIN	1.54694	0.00124443	0.0136708
CAP.vs.POP-A	TCN2	-0.644595	0.000276474	0.00473592
CAP.vs.POP-A	SYCP2	0.849068	0.000999036	0.0117717
CAP.vs.POP-A	KRT6B	1.56469	0.00091856	0.0110687
CAP.vs.POP-A	SNORA71B	0.661044	0.00125849	0.0137634
CAP.vs.POP-A	GPR171	0.938676	0.00105331	0.0122101
CAP.vs.POP-A	GIPC3	0.67946	0.00119131	0.0133141
CAP.vs.POP-A	SARDH	0.684975	0.00107972	0.0124255
CAP.vs.POP-A	COL9A3	1.0608	0.000939936	0.0112257
CAP.vs.POP-A	CDK1	0.693034	0.00109761	0.0125611
CAP.vs.POP-A	TRAJ19	1.31196	0.000630852	0.00859626
CAP.vs.POP-A	ID2-AS1	-0.847405	0.00033544	0.0054874
CAP.vs.POP-A	NEXN-AS1	0.65889	0.00106823	0.0123395
CAP.vs.POP-A	AREG	0.980039	0.000894891	0.0108844
CAP.vs.POP-A	ZNF454	1.01777	0.000905542	0.01097
CAP.vs.POP-A	ATP5C1P1	-1.14625	0.000236886	0.00425489
CAP.vs.POP-A	ANG	-0.631431	0.000316858	0.00526904
CAP.vs.POP-A	UBE2D3P1	-0.69394	0.000556915	0.00790212
CAP.vs.POP-A	COL17A1	-0.96892	0.000172392	0.00337739
CAP.vs.POP-A	C1orf95	1.85672	5.38683e-05	0.00148933
CAP.vs.POP-A	LINC00659	1.66305	0.00149027	0.0154962
CAP.vs.POP-A	RAB1C	-0.750464	0.000656426	0.00883085
CAP.vs.POP-A	FPR1	1.09769	0.00128354	0.0139599
CAP.vs.POP-A	SMPDL3A	-0.608963	0.000326425	0.00538274
CAP.vs.POP-A	PABPC4L	1.00369	0.000743035	0.00965865
CAP.vs.POP-A	SORCS1	1.37973	0.00124649	0.0136726
CAP.vs.POP-A	CALY	1.95981	0.000543054	0.0077647
CAP.vs.POP-A	SLC2A1	0.7424	0.000949544	0.011304
CAP.vs.POP-A	PLAG1	1.07521	0.00114834	0.0129909
CAP.vs.POP-A	TRAJ37	1.28389	0.000568457	0.00800412
CAP.vs.POP-A	GABRA3	3.30397	0.00071184	0.00936344
CAP.vs.POP-A	HSPB7	1.12171	0.00129147	0.0140153
CAP.vs.POP-A	ELFN1	0.892401	0.00127139	0.0138737
CAP.vs.POP-A	ROBO3	0.813715	0.00104069	0.0121068
CAP.vs.POP-A	PTPRU	1.17672	0.00108374	0.0124567
CAP.vs.POP-A	UBASH3B	0.644943	0.00138978	0.0146993
CAP.vs.POP-A	API5P1	-0.845218	0.000730884	0.00954134
CAP.vs.POP-A	C5AR2	0.942731	0.00124415	0.0136708
CAP.vs.POP-A	YY1P1	1.14506	0.000992311	0.0117094
CAP.vs.POP-A	SIX4	1.41536	0.00135418	0.0144428
CAP.vs.POP-A	PAMR1	0.797318	0.00145942	0.0152182
CAP.vs.POP-A	MMP1	1.30824	0.00124567	0.0136708
CAP.vs.POP-A	KRBA1	0.775205	0.00113451	0.0128788
CAP.vs.POP-A	IGFBP7-AS1	0.658296	0.0011719	0.0131568
CAP.vs.POP-A	TMEM37	-0.780084	0.000276696	0.0047368
CAP.vs.POP-A	NAV3	1.22504	0.00123027	0.0135802
CAP.vs.POP-A	CCBE1	1.71328	0.00160215	0.0163267
CAP.vs.POP-A	MATN3	1.23161	0.00099505	0.0117371
CAP.vs.POP-A	CALB2	1.6963	0.00141947	0.0149067
CAP.vs.POP-A	PAPLN	0.603024	0.000769796	0.0098975
CAP.vs.POP-A	SGCD	0.812716	0.00128354	0.0139599
CAP.vs.POP-A	MT1F	-1.13195	0.000246068	0.00435854
CAP.vs.POP-A	RASL12	0.828524	0.00135736	0.0144702
CAP.vs.POP-A	RPL12P4	-0.609956	0.000577757	0.00808371
CAP.vs.POP-A	KIF14	0.590641	0.00109977	0.0125761
CAP.vs.POP-A	MAP9	0.899693	0.00132435	0.0142442
CAP.vs.POP-A	MYCT1	0.705442	0.00160114	0.016322
CAP.vs.POP-A	ADAMTS10	0.78661	0.000935512	0.0111823
CAP.vs.POP-A	KNDC1	1.21028	0.00139479	0.0147418
CAP.vs.POP-A	AIF1L	0.843409	0.00138022	0.0146448
CAP.vs.POP-A	SSUH2	1.01727	0.00145231	0.015172
CAP.vs.POP-A	CYGB	0.662567	0.00145523	0.0151906
CAP.vs.POP-A	C11orf96	0.952183	0.00111051	0.0126696
CAP.vs.POP-A	RPS23P8	-0.641684	0.000494804	0.00725194
CAP.vs.POP-A	ACTA2-AS1	0.654073	0.00101702	0.011906
CAP.vs.POP-A	ARHGEF15	0.636684	0.00133829	0.0143393
CAP.vs.POP-A	MEG9	1.19581	0.000838	0.0104381
CAP.vs.POP-A	SYNPO2	1.26164	9.32476e-05	0.00220507
CAP.vs.POP-A	GPR133	0.943083	0.00116978	0.01315
CAP.vs.POP-A	THSD7B	2.02809	0.00127361	0.0138877
CAP.vs.POP-A	HMMR	0.604386	0.00149106	0.015499
CAP.vs.POP-A	SLC16A9	-0.793943	0.000330637	0.00542558
CAP.vs.POP-A	RNF144A-AS1	0.990396	0.00134742	0.0144005
CAP.vs.POP-A	TNNI3	2.19305	0.00136319	0.0145167
CAP.vs.POP-A	DNAH8	1.11418	0.00120102	0.0133881
CAP.vs.POP-A	NRIR	1.47675	0.00120109	0.0133881
CAP.vs.POP-A	GPC6	0.845609	0.00144026	0.0150715
CAP.vs.POP-A	SV2A	0.629856	0.00157011	0.0160937
CAP.vs.POP-A	SH3RF3-AS1	0.699914	0.00105144	0.0121975
CAP.vs.POP-A	FAM171B	0.700814	0.00170505	0.017035
CAP.vs.POP-A	AXL	0.585199	0.00124506	0.0136708
CAP.vs.POP-A	SPATC1	1.01926	0.00130481	0.0141068
CAP.vs.POP-A	AOC3	0.820811	0.00131502	0.0141876
CAP.vs.POP-A	C3	0.98899	0.00130199	0.0140837
CAP.vs.POP-A	GLI1	0.595343	0.00137296	0.0145891
CAP.vs.POP-A	ANKRD13B	0.633642	0.00116995	0.01315
CAP.vs.POP-A	CNGA3	1.77891	0.00125111	0.013708
CAP.vs.POP-A	SIRPB1	0.764717	0.00172394	0.01721
CAP.vs.POP-A	BACH2	0.840199	0.00132109	0.0142286
CAP.vs.POP-A	LRRC32	0.601961	0.00111295	0.0126905
CAP.vs.POP-A	ASNSP3	1.68225	0.000357668	0.00576616
CAP.vs.POP-A	RPL24P2	-0.819724	0.000503525	0.00734868
CAP.vs.POP-A	LINC00612	0.741378	0.00127849	0.0139306
CAP.vs.POP-A	ERG	0.776436	0.00136119	0.0145058
CAP.vs.POP-A	CHRD	0.617536	0.00135104	0.0144288
CAP.vs.POP-A	METTL15P1	-0.638179	0.000718735	0.00943316
CAP.vs.POP-A	PGAM1P7	1.07201	0.000924119	0.0111086
CAP.vs.POP-A	RHBG	1.97879	0.00090166	0.0109364
CAP.vs.POP-A	WDFY4	0.610316	0.00108652	0.012468
CAP.vs.POP-A	CCNB2P1	-0.69848	0.00069255	0.00917497
CAP.vs.POP-A	ZNF354C	0.670511	0.00162892	0.0165085
CAP.vs.POP-A	TWIST2	1.20638	0.0016326	0.0165232
CAP.vs.POP-A	MBIP	-0.587788	0.00051962	0.00750958
CAP.vs.POP-A	ZNF883	1.38455	0.00114573	0.0129813
CAP.vs.POP-A	ID1	-0.744102	0.000350416	0.00566467
CAP.vs.POP-A	MKI67	0.602594	0.0011209	0.0127586
CAP.vs.POP-A	FAM129A	0.664972	0.00144971	0.0151597
CAP.vs.POP-A	FBXO17	0.84924	0.00150357	0.0155877
CAP.vs.POP-A	NTNG2	0.733882	0.00147585	0.0153624
CAP.vs.POP-A	ARHGAP44	-0.741807	0.000331974	0.00544087
CAP.vs.POP-A	KCNK3	1.46198	0.00159336	0.0162771
CAP.vs.POP-A	HSPA8P8	-0.921599	0.000495916	0.00726271
CAP.vs.POP-A	CTXN1	0.981405	0.00173771	0.017297
CAP.vs.POP-A	PRKX-AS1	0.913893	0.00121383	0.0134843
CAP.vs.POP-A	ULBP2	1.46615	0.00176066	0.0174315
CAP.vs.POP-A	ISG15	1.41444	6.12516e-05	0.00163538
CAP.vs.POP-A	TSPAN8	-0.684997	0.000389029	0.00611187
CAP.vs.POP-A	TUB	0.839871	0.00160404	0.0163403
CAP.vs.POP-A	SLC38A3	2.01849	0.00110946	0.0126625
CAP.vs.POP-A	STON1-GTF2A1L	0.709226	0.0015977	0.0163058
CAP.vs.POP-A	RGMA	1.33187	0.00128627	0.0139794
CAP.vs.POP-A	ZBTB16	1.61032	8.41511e-05	0.00205061
CAP.vs.POP-A	NCR1	1.29084	0.000946146	0.0112726
CAP.vs.POP-A	HLA-DRB1	0.80546	0.00168752	0.0169346
CAP.vs.POP-A	LINC01239	2.75099	0.000282064	0.00480385
CAP.vs.POP-A	PHLDA1	0.765684	0.00125426	0.0137324
CAP.vs.POP-A	NEK2	0.647919	0.00165315	0.0166843
CAP.vs.POP-A	PRR34	-0.747117	0.000496483	0.00726742
CAP.vs.POP-A	PIGZ	-0.661433	0.000402725	0.00626383
CAP.vs.POP-A	LGALS1	0.765729	0.00161407	0.0163973
CAP.vs.POP-A	CYP2S1	-0.599482	0.00041646	0.00642009
CAP.vs.POP-A	RSPH4A	0.754009	0.00189365	0.0183562
CAP.vs.POP-A	MMP10	1.32506	0.00180807	0.0177525
CAP.vs.POP-A	CST1	1.82742	0.00170011	0.0170086
CAP.vs.POP-A	TP73	0.957865	0.00152712	0.015763
CAP.vs.POP-A	DHH	1.0672	0.00113254	0.0128677
CAP.vs.POP-A	ARC	1.25094	0.00173917	0.0172999
CAP.vs.POP-A	SFRP2	2.11622	0.00235888	0.0214782
CAP.vs.POP-A	SLFN5	0.585489	0.00123506	0.0136179
CAP.vs.POP-A	IP6K3	0.680522	0.00143718	0.0150507
CAP.vs.POP-A	PAPPA2	2.57196	9.18307e-06	0.000420531
CAP.vs.POP-A	ADARB2	0.952138	0.00132681	0.0142523
CAP.vs.POP-A	PRICKLE2	0.654081	0.00152878	0.0157691
CAP.vs.POP-A	NRXN3	1.12006	0.00149464	0.0155144
CAP.vs.POP-A	C2orf54	1.20127	0.00169592	0.0169781
CAP.vs.POP-A	IGHG1	1.31226	0.000750163	0.00971338
CAP.vs.POP-A	SLC22A17	0.728403	0.00166615	0.0167938
CAP.vs.POP-A	SPINK5	0.89725	0.0016846	0.0169163
CAP.vs.POP-A	LINC00992	-0.974633	0.000423958	0.00649883
CAP.vs.POP-A	OAS3	0.729174	0.00123096	0.0135828
CAP.vs.POP-A	MED12L	0.74228	0.00171693	0.0171479
CAP.vs.POP-A	LINC00163	1.84952	0.000534169	0.00767476
CAP.vs.POP-A	RPL10AP2	-0.701183	0.00092777	0.0111434
CAP.vs.POP-A	TOP2A	0.62125	0.00146579	0.0152739
CAP.vs.POP-A	HSD17B14	0.808689	0.00149426	0.0155144
CAP.vs.POP-A	EIF3LP2	-0.918548	0.000711455	0.00936344
CAP.vs.POP-A	EGFL7	0.673824	0.00109226	0.0125096
CAP.vs.POP-A	EBF4	0.687686	0.00143164	0.0150132
CAP.vs.POP-A	SLC5A4	0.926225	0.0013246	0.0142442
CAP.vs.POP-A	PRF1	0.739903	0.00183292	0.0178896
CAP.vs.POP-A	PLA2G3	1.55212	0.00187886	0.0182488
CAP.vs.POP-A	MT1M	-1.3915	0.000236061	0.00424396
CAP.vs.POP-A	KIAA0101	0.586958	0.0019776	0.0188781
CAP.vs.POP-A	ATG9B	0.769538	0.00159944	0.0163103
CAP.vs.POP-A	DAPK2	-0.631759	0.000368479	0.00588909
CAP.vs.POP-A	TPRXL	1.9228	0.00215756	0.0200904
CAP.vs.POP-A	PLA2G2F	1.94184	0.0017963	0.0176603
CAP.vs.POP-A	ULBP1	1.68235	0.00101002	0.0118543
CAP.vs.POP-A	ANGPT1	0.77892	0.00178451	0.0175795
CAP.vs.POP-A	IL12RB2	0.683596	0.00166894	0.0168104
CAP.vs.POP-A	COL5A1-AS1	1.80481	0.00140625	0.014831
CAP.vs.POP-A	NXPH4	2.34307	0.000103405	0.00237134
CAP.vs.POP-A	KRT8P48	-0.8337	0.000682694	0.0090779
CAP.vs.POP-A	LTBP4	-0.62128	0.000401309	0.0062451
CAP.vs.POP-A	HOXC4	1.50646	0.00206946	0.0195219
CAP.vs.POP-A	GYPC	0.625572	0.00236074	0.021482
CAP.vs.POP-A	HSD11B1	1.06836	0.00175155	0.0173879
CAP.vs.POP-A	RNY4P17	-0.741974	0.00085739	0.010564
CAP.vs.POP-A	RPL13P12	-0.906424	0.000414427	0.00640532
CAP.vs.POP-A	RPS4XP3	-0.974754	0.000561387	0.00793479
CAP.vs.POP-A	FAM198A	1.00941	0.00212942	0.0199131
CAP.vs.POP-A	KISS1R	1.35773	0.0012805	0.0139422
CAP.vs.POP-A	RPL5P23	-0.589608	0.00100861	0.0118498
CAP.vs.POP-A	RBMXP2	-0.680279	0.00114993	0.0130039
CAP.vs.POP-A	KLRG2	2.19722	0.00207411	0.0195595
CAP.vs.POP-A	CD70	1.10895	0.00205003	0.0193992
CAP.vs.POP-A	PPFIA2	0.846564	0.00175941	0.0174308
CAP.vs.POP-A	C22orf34	1.04613	0.00172889	0.0172354
CAP.vs.POP-A	GJA5	0.803955	0.00198396	0.0189266
CAP.vs.POP-A	CXCL6	1.49403	0.00194912	0.0186786
CAP.vs.POP-A	IFITM1	0.71104	0.00151308	0.0156563
CAP.vs.POP-A	TMEM220	-0.770182	0.000502983	0.0073444
CAP.vs.POP-A	DNAJB5	0.60244	0.00187131	0.0182102
CAP.vs.POP-A	BTG2	-0.641457	0.00046981	0.00698762
CAP.vs.POP-A	SPRR1A	3.70547	0.00031409	0.00523477
CAP.vs.POP-A	FAM49A	0.629443	0.0021481	0.0200149
CAP.vs.POP-A	RSPH14	1.02573	0.00148413	0.0154432
CAP.vs.POP-A	OSCAR	0.732879	0.00217831	0.0202199
CAP.vs.POP-A	RGS9	-0.829807	0.000575717	0.00807308
CAP.vs.POP-A	RNF180	0.641779	0.00208428	0.0196305
CAP.vs.POP-A	FADS2	1.20342	0.00154569	0.0158882
CAP.vs.POP-A	FAM133CP	1.03694	0.00151761	0.0156922
CAP.vs.POP-A	ISM1	0.923335	0.00163519	0.0165375
CAP.vs.POP-A	CRISPLD2	0.678422	0.00145417	0.0151848
CAP.vs.POP-A	OGN	0.691101	0.00212818	0.0199131
CAP.vs.POP-A	LAMA2	0.65838	0.0014715	0.0153225
CAP.vs.POP-A	TMEM45A	0.814565	0.00202834	0.0192569
CAP.vs.POP-A	BMP8A	0.591389	0.00181642	0.0178167
CAP.vs.POP-A	SLC38A4	-0.837555	0.000554329	0.007884
CAP.vs.POP-A	ABCA12	1.58674	0.00195913	0.0187519
CAP.vs.POP-A	FTH1P22	1.2255	0.00104401	0.0121403
CAP.vs.POP-A	SIGLEC1	0.753276	0.00195281	0.0187079
CAP.vs.POP-A	SYPL2	0.930297	0.00175517	0.0173988
CAP.vs.POP-A	ASF1B	0.598686	0.00189205	0.0183562
CAP.vs.POP-A	SH2D5	1.2243	0.00197124	0.0188443
CAP.vs.POP-A	ALPL	0.776567	0.00197216	0.0188445
CAP.vs.POP-A	LINC00473	1.27638	0.00213288	0.0199172
CAP.vs.POP-A	ENAM	-1.39636	0.000244885	0.0043458
CAP.vs.POP-A	KRT32	2.52215	0.00190097	0.0183917
CAP.vs.POP-A	SUMO2P3	-0.946661	0.000909225	0.0109876
CAP.vs.POP-A	ANK1	0.766969	0.00213878	0.0199576
CAP.vs.POP-A	ZMYND12	-0.700212	0.000964476	0.0114495
CAP.vs.POP-A	C16orf59	0.650785	0.00209053	0.0196768
CAP.vs.POP-A	OTUD1	-0.663385	0.000598531	0.00827399
CAP.vs.POP-A	MROH6	0.824584	0.00157599	0.0161297
CAP.vs.POP-A	CLDN16	1.16655	0.00215151	0.0200403
CAP.vs.POP-A	MCM10	0.655029	0.00211139	0.0198101
CAP.vs.POP-A	IL2RB	0.586473	0.00221186	0.020448
CAP.vs.POP-A	CALCA	1.70955	0.00206073	0.019452
CAP.vs.POP-A	ANXA10	1.65907	0.00403047	0.0313161
CAP.vs.POP-A	LINC00944	0.997072	0.00177355	0.0175134
CAP.vs.POP-A	AVPR1A	0.931757	0.0021329	0.0199172
CAP.vs.POP-A	OSBPL10-AS1	0.608936	0.00199093	0.0189625
CAP.vs.POP-A	SYP	0.600503	0.00244135	0.0220056
CAP.vs.POP-A	ZNF334	1.72102	0.000235468	0.00423714
CAP.vs.POP-A	CCL22	0.86531	0.00254001	0.0226382
CAP.vs.POP-A	PRSS1	2.00201	5.7651e-05	0.00156546
CAP.vs.POP-A	PTGIS	1.12344	0.00284635	0.0244778
CAP.vs.POP-A	CAMK2N2	1.05284	0.00195902	0.0187519
CAP.vs.POP-A	CLCA1	-1.34865	0.000722476	0.00947806
CAP.vs.POP-A	FRMD3	-0.761162	0.000583808	0.00813508
CAP.vs.POP-A	SAMSN1	0.644869	0.00275381	0.0239831
CAP.vs.POP-A	EPHB1	1.1143	0.0022547	0.0207229
CAP.vs.POP-A	GPR37	1.31423	0.00226702	0.0208148
CAP.vs.POP-A	PCDHB7	0.982867	0.0021227	0.0198721
CAP.vs.POP-A	MRC1	0.798318	0.00281338	0.0242937
CAP.vs.POP-A	FST	1.09938	0.00254342	0.0226428
CAP.vs.POP-A	BTBD19	0.776845	0.00184186	0.017965
CAP.vs.POP-A	KRT18P65	-0.908759	0.000977271	0.0115689
CAP.vs.POP-A	RBMS3-AS2	0.896187	0.00182765	0.0178705
CAP.vs.POP-A	GNAO1	0.771855	0.00224895	0.0206938
CAP.vs.POP-A	GAPDHP47	1.34062	0.00134471	0.0143767
CAP.vs.POP-A	ADH6	-0.786944	0.000657528	0.00883765
CAP.vs.POP-A	CABP4	-0.742288	0.0009085	0.0109876
CAP.vs.POP-A	KRT19P1	-1.01519	0.000676725	0.00902188
CAP.vs.POP-A	TEAD2	0.720379	0.00188671	0.0183178
CAP.vs.POP-A	LUM	0.982247	0.00269335	0.0236291
CAP.vs.POP-A	FTH1P11	-0.616055	0.00101441	0.0118801
CAP.vs.POP-A	SLC16A10	0.775707	0.00211546	0.0198322
CAP.vs.POP-A	COL14A1	0.867133	0.00225714	0.0207369
CAP.vs.POP-A	LZTS1-AS1	1.43809	0.00116992	0.01315
CAP.vs.POP-A	HSPE1P18	1.08888	0.00234844	0.0213898
CAP.vs.POP-A	AVPR2	0.85491	0.00239722	0.0217404
CAP.vs.POP-A	TYRO3	0.665595	0.0025371	0.0226342
CAP.vs.POP-A	CHST15	0.594906	0.00224097	0.0206525
CAP.vs.POP-A	KRT17	1.43168	0.0019967	0.0190052
CAP.vs.POP-A	OPTC	2.11199	0.00152341	0.0157357
CAP.vs.POP-A	CLNK	0.778749	0.00217363	0.0201845
CAP.vs.POP-A	CFD	-1.03141	0.000546079	0.00779289
CAP.vs.POP-A	ZNF257	1.14975	0.00244532	0.0220347
CAP.vs.POP-A	ITGB2	0.605712	0.00236068	0.021482
CAP.vs.POP-A	MSX1	-0.946062	0.000709777	0.00934876
CAP.vs.POP-A	CPLX2	1.0379	0.00243486	0.0219739
CAP.vs.POP-A	SLFN13	0.940287	0.00225491	0.0207229
CAP.vs.POP-A	TPTEP1	1.58578	5.15679e-05	0.00143647
CAP.vs.POP-A	S100A8	1.48165	0.00318539	0.0265073
CAP.vs.POP-A	KEL	1.04092	0.0019715	0.0188443
CAP.vs.POP-A	C2orf72	-0.647157	0.000616597	0.0084584
CAP.vs.POP-A	SPARCL1	0.805589	0.00274697	0.0239546
CAP.vs.POP-A	LIN7A	0.91799	0.00211575	0.0198322
CAP.vs.POP-A	BLK	0.996808	0.0026999	0.0236726
CAP.vs.POP-A	BMP2	-0.6293	0.000706918	0.00932357
CAP.vs.POP-A	HP09025	1.25065	0.00195931	0.0187519
CAP.vs.POP-A	GSG2	0.589037	0.00288117	0.0246697
CAP.vs.POP-A	PRDX3P4	0.988071	0.00184142	0.017965
CAP.vs.POP-A	ANKRD34A	0.595269	0.00359923	0.0289259
CAP.vs.POP-A	L1CAM	0.805024	0.00257358	0.0228459
CAP.vs.POP-A	KCNK9	1.67733	0.00246508	0.0221925
CAP.vs.POP-A	TNR	1.039	0.00198778	0.0189386
CAP.vs.POP-A	AOC1	-0.607456	0.000735224	0.00958156
CAP.vs.POP-A	OR2A1	1.06182	0.00187242	0.018215
CAP.vs.POP-A	DTL	0.635578	0.00253454	0.022625
CAP.vs.POP-A	GATA3	0.649629	0.00280636	0.0242892
CAP.vs.POP-A	CELF3	1.24517	0.00262383	0.0232038
CAP.vs.POP-A	KRT18P17	-0.67998	0.00150868	0.0156272
CAP.vs.POP-A	SLC1A2	0.887046	0.00216189	0.0201243
CAP.vs.POP-A	ROR1	0.80766	0.00283935	0.0244318
CAP.vs.POP-A	FOXN1	-1.32431	0.000682145	0.00907786
CAP.vs.POP-A	HLA-DMB	0.608104	0.00284448	0.0244688
CAP.vs.POP-A	BASP1	0.671067	0.0027581	0.024005
CAP.vs.POP-A	C4BPA	1.24179	0.00278401	0.0241594
CAP.vs.POP-A	FCGR1A	0.960635	0.00293284	0.0250107
CAP.vs.POP-A	ST6GALNAC6	-0.768564	0.00066327	0.00887851
CAP.vs.POP-A	TRNP1	1.25603	0.00268753	0.023599
CAP.vs.POP-A	MT2P1	-1.09386	0.000766155	0.00986729
CAP.vs.POP-A	FPR2	1.37801	0.00314169	0.0262254
CAP.vs.POP-A	FCGR1B	1.11003	0.00241566	0.0218473
CAP.vs.POP-A	RAB34	0.637215	0.00267647	0.0235448
CAP.vs.POP-A	DPYSL4	0.843695	0.00240202	0.0217621
CAP.vs.POP-A	RPL21P39	-1.4597	0.000449473	0.00677674
CAP.vs.POP-A	B3GALT1	-1.07572	0.000695553	0.0092065
CAP.vs.POP-A	ADRA1D	1.16782	0.0022435	0.020663
CAP.vs.POP-A	STON1	0.594005	0.00273493	0.0239017
CAP.vs.POP-A	MYH13	1.2184	0.00236595	0.0215227
CAP.vs.POP-A	FNDC4	0.845498	0.0029274	0.024973
CAP.vs.POP-A	TRAJ28	1.12629	0.00204543	0.0193694
CAP.vs.POP-A	LRFN1	0.752823	0.00280959	0.0242909
CAP.vs.POP-A	LINC01215	1.13345	0.00236813	0.0215359
CAP.vs.POP-A	VNN3	1.46471	0.00286024	0.0245615
CAP.vs.POP-A	RN7SL683P	0.655363	0.00242469	0.0219088
CAP.vs.POP-A	C3orf36	0.705593	0.00291923	0.0249234
CAP.vs.POP-A	MGP	1.01698	0.0037278	0.0296689
CAP.vs.POP-A	LINC01337	1.43795	0.00122534	0.0135461
CAP.vs.POP-A	FAM162B	1.0638	0.00285472	0.0245355
CAP.vs.POP-A	CLDN14	1.05744	0.00267805	0.0235472
CAP.vs.POP-A	ACSS3	0.76803	0.00272956	0.0238619
CAP.vs.POP-A	RNF186	-0.731385	0.000853172	0.0105384
CAP.vs.POP-A	FAM57B	1.30488	0.00216397	0.0201248
CAP.vs.POP-A	ABCA6	0.77372	0.00302106	0.0255243
CAP.vs.POP-A	ASPG	-0.641773	0.000854758	0.0105492
CAP.vs.POP-A	CERKL	0.662883	0.00378053	0.0299837
CAP.vs.POP-A	BAI2	0.743009	0.00285782	0.024555
CAP.vs.POP-A	PTPRO	1.16553	0.00232694	0.0212266
CAP.vs.POP-A	BCAS1	-0.709066	0.000874956	0.0107136
CAP.vs.POP-A	CD28	0.69923	0.00346893	0.028077
CAP.vs.POP-A	DIRC3	0.868331	0.00244043	0.022004
CAP.vs.POP-A	TFPI2	1.19299	0.00287393	0.0246362
CAP.vs.POP-A	ARL4C	0.602912	0.00302398	0.0255353
CAP.vs.POP-A	NCS1	0.704949	0.00312495	0.026181
CAP.vs.POP-A	CEACAM4	1.1413	0.00334222	0.0273962
CAP.vs.POP-A	SERPINB5	-1.01064	0.000665868	0.00890926
CAP.vs.POP-A	EEF1A1P7	-1.03758	0.00104774	0.0121649
CAP.vs.POP-A	GALNT9	1.12613	0.00315735	0.0263141
CAP.vs.POP-A	RAB3IL1	0.667149	0.00384667	0.0303617
CAP.vs.POP-A	ATG12P2	0.753073	0.00281764	0.0243178
CAP.vs.POP-A	HIST3H2BB	0.795621	0.00330037	0.0271509
CAP.vs.POP-A	C11orf16	0.73021	0.00264613	0.0233534
CAP.vs.POP-A	NKX3-2	1.19933	0.00290116	0.0248049
CAP.vs.POP-A	COL9A1	0.942332	0.00283265	0.0243954
CAP.vs.POP-A	CHP2	-1.00273	0.000686639	0.00912527
CAP.vs.POP-A	LINC00243	0.826503	0.00228433	0.0209412
CAP.vs.POP-A	FCER2	1.31544	0.00330013	0.0271509
CAP.vs.POP-A	GPX8	0.756525	0.00319057	0.026543
CAP.vs.POP-A	ANKRD33B	0.725934	0.00324765	0.0268817
CAP.vs.POP-A	FAIM2	1.00454	0.00303598	0.0256081
CAP.vs.POP-A	AGBL1	-1.18445	0.00096082	0.0114152
CAP.vs.POP-A	ATAD3C	0.738611	0.00331862	0.0272556
CAP.vs.POP-A	FOSL1	0.869462	0.00316869	0.0263831
CAP.vs.POP-A	HOXB5	-0.688533	0.000992029	0.0117094
CAP.vs.POP-A	DNAJB13	0.799345	0.00249645	0.0223721
CAP.vs.POP-A	SPATA20P1	1.69045	0.00214465	0.0199953
CAP.vs.POP-A	RN7SL574P	-0.912844	0.0012051	0.0134126
CAP.vs.POP-A	MPO	1.83056	0.00337238	0.0275594
CAP.vs.POP-A	FUT5	-0.635717	0.00169157	0.0169518
CAP.vs.POP-A	FGF14	1.65012	0.000314725	0.00523946
CAP.vs.POP-A	SPRR3	4.65382	3.80424e-05	0.00116865
CAP.vs.POP-A	LINC00173	1.10781	0.00285906	0.0245585
CAP.vs.POP-A	BOLL	1.16357	0.00271681	0.0237778
CAP.vs.POP-A	LOXHD1	0.95337	0.00303665	0.0256081
CAP.vs.POP-A	LINC01276	0.935214	0.00259616	0.0230084
CAP.vs.POP-A	VWDE	1.61611	0.00302864	0.0255624
CAP.vs.POP-A	NXPE4	-0.918685	0.000857167	0.010564
CAP.vs.POP-A	ISX	-0.810187	0.000891242	0.0108635
CAP.vs.POP-A	ROR2	0.846575	0.00281139	0.0242937
CAP.vs.POP-A	ALOX15	1.24046	0.00341598	0.0278005
CAP.vs.POP-A	HAPLN4	1.67932	0.00455769	0.0340997
CAP.vs.POP-A	CLEC14A	0.668236	0.00370248	0.0295389
CAP.vs.POP-A	LINC00707	1.5538	0.00208086	0.0196108
CAP.vs.POP-A	CYCSP45	-0.825611	0.0013543	0.0144428
CAP.vs.POP-A	RPL3P2	-0.601206	0.00149839	0.0155479
CAP.vs.POP-A	GSTT2B	0.981496	0.00315416	0.0262992
CAP.vs.POP-A	SELENBP1	-0.818185	0.000876491	0.0107234
CAP.vs.POP-A	SUGCT	0.848689	0.00371798	0.0296068
CAP.vs.POP-A	TNRC18P1	0.765467	0.003222	0.0267367
CAP.vs.POP-A	LRRK2	0.64555	0.00363946	0.0291699
CAP.vs.POP-A	RUFY4	0.848345	0.00280984	0.0242909
CAP.vs.POP-A	HOXD4	1.00001	0.00310509	0.0260589
CAP.vs.POP-A	KRT18P25	-0.790456	0.00146421	0.0152628
CAP.vs.POP-A	BHLHE22	0.996882	0.00344589	0.0279684
CAP.vs.POP-A	NEU4	-0.738226	0.00108873	0.0124885
CAP.vs.POP-A	TNFRSF13C	0.793681	0.00370799	0.0295556
CAP.vs.POP-A	LINC01260	1.16741	0.00271421	0.0237778
CAP.vs.POP-A	CDA	1.10616	0.00387246	0.0304759
CAP.vs.POP-A	SPATA18	-0.630799	0.00120357	0.0134044
CAP.vs.POP-A	INSM1	1.42418	0.00388939	0.0305766
CAP.vs.POP-A	DCLK3	0.770225	0.0034182	0.0278033
CAP.vs.POP-A	EGFLAM	0.77673	0.003197	0.0265814
CAP.vs.POP-A	ARSI	1.51523	0.000376834	0.00597644
CAP.vs.POP-A	HNRNPA1P29	1.30019	0.00293464	0.025016
CAP.vs.POP-A	ONECUT2	0.905858	0.00377564	0.0299732
CAP.vs.POP-A	MAP6	0.739852	0.00342942	0.0278793
CAP.vs.POP-A	UBE2CP3	0.886463	0.00286749	0.0246095
CAP.vs.POP-A	ANK2	0.858464	0.00377816	0.0299732
CAP.vs.POP-A	GULP1	0.697816	0.00329063	0.0271161
CAP.vs.POP-A	CD3E	0.612212	0.00441379	0.0333222
CAP.vs.POP-A	KYNU	0.72619	0.00379198	0.0300343
CAP.vs.POP-A	SYNE1-AS1	0.764702	0.00328468	0.0270897
CAP.vs.POP-A	PNMA6A	1.3809	0.00248173	0.0222881
CAP.vs.POP-A	TNFRSF8	0.808617	0.00351437	0.0283904
CAP.vs.POP-A	ZNF229	1.02923	0.00344758	0.0279684
CAP.vs.POP-A	LINC01484	1.03251	0.0029054	0.0248197
CAP.vs.POP-A	LRRC7	0.597333	0.00385512	0.0303951
CAP.vs.POP-A	FAM65C	0.588464	0.00308024	0.0259166
CAP.vs.POP-A	RN7SKP71	-0.74538	0.000984029	0.0116256
CAP.vs.POP-A	RASL11A	-0.643607	0.00138216	0.0146448
CAP.vs.POP-A	HOXB13	-1.21766	0.000689722	0.0091539
CAP.vs.POP-A	FOXA1	-0.632454	0.00125645	0.0137512
CAP.vs.POP-A	CLEC1A	0.775336	0.00384994	0.0303633
CAP.vs.POP-A	LINC00940	-1.09843	0.00122239	0.0135442
CAP.vs.POP-A	CRYBA2	2.13689	0.000335555	0.0054874
CAP.vs.POP-A	CHAC1	0.766625	0.0038633	0.03042
CAP.vs.POP-A	C1QTNF7	0.73205	0.00392512	0.0307431
CAP.vs.POP-A	ZNF667	0.821462	0.00367205	0.029373
CAP.vs.POP-A	TMEM255B	0.689509	0.00313196	0.0261936
CAP.vs.POP-A	BVES	0.790145	0.00403961	0.0313412
CAP.vs.POP-A	POPDC2	0.623406	0.00398584	0.0310706
CAP.vs.POP-A	IGHA2	-1.15953	0.00108478	0.0124567
CAP.vs.POP-A	LINC00520	1.7247	0.00469061	0.0347862
CAP.vs.POP-A	GABRD	0.920754	0.00423576	0.0324208
CAP.vs.POP-A	DMP1	3.89123	0.000838746	0.0104386
CAP.vs.POP-A	TMEM229A	2.09692	0.00182795	0.0178705
CAP.vs.POP-A	RPS13P2	-0.59527	0.00256929	0.0228251
CAP.vs.POP-A	DCLK1	1.05512	0.00446602	0.0335411
CAP.vs.POP-A	MME	1.51354	0.000364886	0.00584747
CAP.vs.POP-A	FADS6	3.5318	0.000163955	0.00325086
CAP.vs.POP-A	TBX3	-0.784669	0.00135223	0.0144311
CAP.vs.POP-A	PTPLA	0.678629	0.0044159	0.0333254
CAP.vs.POP-A	NEAT1	0.723732	0.00278637	0.0241728
CAP.vs.POP-A	CALCRL	0.691751	0.00488388	0.0357978
CAP.vs.POP-A	PCDHA3	0.975794	0.00442458	0.0333477
CAP.vs.POP-A	SCN3B	0.91573	0.00377672	0.0299732
CAP.vs.POP-A	MIR222HG	0.59569	0.00327065	0.0270116
CAP.vs.POP-A	LRRC15	0.910651	0.00445877	0.0335121
CAP.vs.POP-A	TRPC3	0.919599	0.0034252	0.0278526
CAP.vs.POP-A	CLEC2B	0.686399	0.00499298	0.0363364
CAP.vs.POP-A	STOM	0.625654	0.00431164	0.0328402
CAP.vs.POP-A	TGFB2-AS1	1.11576	0.00238014	0.0216053
CAP.vs.POP-A	MS4A1	1.26351	0.00421389	0.0323105
CAP.vs.POP-A	MTTP	1.3975	0.00496644	0.0362188
CAP.vs.POP-A	HK3	0.709776	0.00445308	0.0334864
CAP.vs.POP-A	ATP8A2	0.729065	0.00534414	0.0381689
CAP.vs.POP-A	KIAA0408	0.815297	0.0040332	0.0313161
CAP.vs.POP-A	SPTBN5	0.678889	0.00313285	0.0261936
CAP.vs.POP-A	RPS3P7	0.808947	0.00347352	0.0281065
CAP.vs.POP-A	TRIL	0.760134	0.00377819	0.0299732
CAP.vs.POP-A	FAM46B	1.05075	0.00498578	0.0363147
CAP.vs.POP-A	MSC	0.588621	0.00496752	0.0362188
CAP.vs.POP-A	DNASE1L3	-0.897875	0.00124191	0.0136578
CAP.vs.POP-A	GPC6-AS2	1.5707	0.0016686	0.0168104
CAP.vs.POP-A	TRAJ24	1.17512	0.00375383	0.029844
CAP.vs.POP-A	PRPH	1.37488	0.00450131	0.0337547
CAP.vs.POP-A	PPP1R14A	0.736324	0.00505356	0.0366233
CAP.vs.POP-A	PGR	0.694858	0.00459529	0.0343376
CAP.vs.POP-A	LKAAEAR1	1.19051	0.00191882	0.018484
CAP.vs.POP-A	LCP1	0.760461	0.00449632	0.0337547
CAP.vs.POP-A	ZNF677	0.65709	0.00494146	0.0360946
CAP.vs.POP-A	PLEKHG4B	1.11066	0.00396821	0.0309822
CAP.vs.POP-A	COL20A1	1.61385	0.00269697	0.0236538
CAP.vs.POP-A	SLC8A2	1.40597	0.00432391	0.0329251
CAP.vs.POP-A	TNFAIP6	1.39582	0.00443606	0.0334009
CAP.vs.POP-A	ADM2	0.601326	0.00423158	0.0323972
CAP.vs.POP-A	INSRR	1.08826	0.0033999	0.0277154
CAP.vs.POP-A	KLHL4	1.03633	0.00341756	0.0278033
CAP.vs.POP-A	DCHS2	1.21568	0.00490074	0.0358899
CAP.vs.POP-A	FCGR2B	0.660164	0.00557098	0.0393332
CAP.vs.POP-A	KRT8P45	-0.654438	0.00196124	0.0187643
CAP.vs.POP-A	CXCL12	0.671749	0.00466421	0.0346687
CAP.vs.POP-A	PCDHA2	0.971655	0.00487869	0.0357774
CAP.vs.POP-A	NTN5	0.812102	0.00358272	0.0288323
CAP.vs.POP-A	GPR17	0.873596	0.00420282	0.0322605
CAP.vs.POP-A	CR2	1.37802	0.00484069	0.0355693
CAP.vs.POP-A	ATP11A-AS1	0.792186	0.00410706	0.0317065
CAP.vs.POP-A	VSIG1	1.87594	0.000223032	0.00406998
CAP.vs.POP-A	FAM3D	-0.652908	0.00155002	0.0159216
CAP.vs.POP-A	FAM72C	1.6475	0.00312375	0.0261784
CAP.vs.POP-A	VSTM5	-0.734073	0.00177614	0.0175321
CAP.vs.POP-A	HMGN1P37	-1.06748	0.00189332	0.0183562
CAP.vs.POP-A	HIST2H3PS2	1.17008	0.00490288	0.0358926
CAP.vs.POP-A	LYST-AS1	0.693648	0.00532291	0.0380685
CAP.vs.POP-A	INA	1.85606	0.0029932	0.0253579
CAP.vs.POP-A	FIBCD1	1.50815	0.00405319	0.0314054
CAP.vs.POP-A	CAP1P2	-0.842512	0.00205797	0.0194508
CAP.vs.POP-A	RPS21P4	-0.600517	0.0025385	0.0226382
CAP.vs.POP-A	HOXC-AS2	2.34397	0.00105182	0.0121975
CAP.vs.POP-A	TRBJ2-1	0.958881	0.00477617	0.0352177
CAP.vs.POP-A	ADAMTS6	0.604901	0.00409921	0.0316541
CAP.vs.POP-A	KLK6	1.36959	0.00439024	0.0332335
CAP.vs.POP-A	PRLR	-0.744279	0.00133648	0.0143302
CAP.vs.POP-A	ICOS	0.743224	0.004886	0.0358044
CAP.vs.POP-A	CTNNA3	1.22119	0.00454087	0.0339911
CAP.vs.POP-A	FREM1	1.04194	0.00510868	0.0369274
CAP.vs.POP-A	CD300C	0.608226	0.00492668	0.0360133
CAP.vs.POP-A	CHST5	-0.903047	0.00132636	0.0142523
CAP.vs.POP-A	GRK1	1.52108	0.00417982	0.0321184
CAP.vs.POP-A	MAFB	0.61996	0.0057058	0.0400367
CAP.vs.POP-A	CALML6	0.940649	0.00388672	0.0305637
CAP.vs.POP-A	PIK3AP1	0.5867	0.00505935	0.0366481
CAP.vs.POP-A	MB	-0.971025	0.00175498	0.0173988
CAP.vs.POP-A	LINC00337	1.41596	0.00276935	0.0240675
CAP.vs.POP-A	SDPR	0.669992	0.00571515	0.0400833
CAP.vs.POP-A	UBE2V1P2	-0.593008	0.00264218	0.0233292
CAP.vs.POP-A	TRAJ26	1.00732	0.00312263	0.0261765
CAP.vs.POP-A	SPEG	1.17709	0.000311205	0.00519254
CAP.vs.POP-A	KCNS2	0.65227	0.00567773	0.039906
CAP.vs.POP-A	GALNT15	1.17313	0.000743474	0.00965865
CAP.vs.POP-A	UBBP1	-1.32059	0.00119666	0.0133588
CAP.vs.POP-A	PTPRS	0.684251	0.0041261	0.031826
CAP.vs.POP-A	GPR84	1.00398	0.00509465	0.0368496
CAP.vs.POP-A	HES6	0.688099	0.0040879	0.0315998
CAP.vs.POP-A	EDA	0.998941	0.00461427	0.0344533
CAP.vs.POP-A	NRAP	-1.00356	0.0017936	0.0176483
CAP.vs.POP-A	PDE2A	0.600316	0.00550487	0.0390904
CAP.vs.POP-A	EIF4A2P4	-0.859841	0.002239	0.0206408
CAP.vs.POP-A	MIR223	0.716448	0.00558663	0.0394155
CAP.vs.POP-A	HAVCR1	-1.47744	0.00111979	0.0127508
CAP.vs.POP-A	SUSD3	0.674197	0.00566969	0.039859
CAP.vs.POP-A	PCDHA1	0.984655	0.0057723	0.0403693
CAP.vs.POP-A	HPGDS	-0.714827	0.00242891	0.0219336
CAP.vs.POP-A	TNFRSF9	0.736142	0.00577083	0.0403685
CAP.vs.POP-A	SLC2A3	0.755455	0.00471217	0.0348937
CAP.vs.POP-A	SLC22A8	1.45549	0.00437763	0.0332089
CAP.vs.POP-A	ADD2	1.09706	0.0058331	0.0406503
CAP.vs.POP-A	PHEX	0.784664	0.00467442	0.0347184
CAP.vs.POP-A	CLEC17A	1.04961	0.00548732	0.0390032
CAP.vs.POP-A	CYYR1-AS1	0.927158	0.00399387	0.0311169
CAP.vs.POP-A	ADCY2	0.707708	0.00487854	0.0357774
CAP.vs.POP-A	NT5E	-0.642781	0.00174246	0.017321
CAP.vs.POP-A	PCDHB6	1.08656	0.00385602	0.0303951
CAP.vs.POP-A	PTCHD1	-1.27481	0.00123674	0.0136262
CAP.vs.POP-A	SERPINA4	1.22855	0.00463366	0.0345271
CAP.vs.POP-A	TMEM170B	0.707321	0.00535864	0.0382499
CAP.vs.POP-A	ICAM1	0.593679	0.00444313	0.0334456
CAP.vs.POP-A	LILRB2	0.66588	0.00520159	0.037431
CAP.vs.POP-A	SH2D4B	0.958772	0.00359334	0.0288942
CAP.vs.POP-A	NCAM1	0.632679	0.00563462	0.0396501
CAP.vs.POP-A	COLEC12	0.809427	0.00653908	0.0440542
CAP.vs.POP-A	GPR173	0.649516	0.00528915	0.0378969
CAP.vs.POP-A	RMRP	-0.74113	0.00181972	0.0178314
CAP.vs.POP-A	TRHDE	-0.912484	0.0016716	0.0168258
CAP.vs.POP-A	GATA5	2.34237	0.00481056	0.0353919
CAP.vs.POP-A	CAPN14	1.51492	0.000473143	0.00702308
CAP.vs.POP-A	LCN10	1.24911	0.00678914	0.0451333
CAP.vs.POP-A	MOXD1	0.717337	0.00623662	0.0425306
CAP.vs.POP-A	FBLN1	0.833451	0.00543757	0.0386961
CAP.vs.POP-A	RPS20P31	0.688114	0.00440435	0.0332892
CAP.vs.POP-A	PCDHA11	1.08173	0.00616957	0.0422487
CAP.vs.POP-A	RPS15AP11	-0.699307	0.00282661	0.0243779
CAP.vs.POP-A	GTF2A1L	1.26114	0.00465451	0.0346453
CAP.vs.POP-A	C2orf74	0.635223	0.00617945	0.0422788
CAP.vs.POP-A	TM6SF2	1.18473	0.00727834	0.047489
CAP.vs.POP-A	SOX17	0.733111	0.00586078	0.0407541
CAP.vs.POP-A	PPAPDC3	0.762279	0.00546067	0.0388511
CAP.vs.POP-A	LINC01429	1.85313	0.00510687	0.0369274
CAP.vs.POP-A	NCAM1-AS1	0.883672	0.00450028	0.0337547
CAP.vs.POP-A	AKAP8P1	2.39141	0.0037429	0.0297651
CAP.vs.POP-A	ARL11	0.827391	0.00613144	0.0420729
CAP.vs.POP-A	RNY4P7	1.00379	0.00398379	0.0310629
CAP.vs.POP-A	MS4A4E	0.628495	0.00713411	0.0467853
CAP.vs.POP-A	NPM1P24	-0.689839	0.00337156	0.0275594
CAP.vs.POP-A	LINC01281	1.39777	0.00390197	0.0306267
CAP.vs.POP-A	KRT17P8	0.94642	0.0059494	0.0412079
CAP.vs.POP-A	MIR142	0.679307	0.00500964	0.0364039
CAP.vs.POP-A	TROAP	0.59678	0.00428674	0.0326758
CAP.vs.POP-A	HFM1	1.01056	0.003133	0.0261936
CAP.vs.POP-A	LINC00402	1.18147	0.00608032	0.0418607
CAP.vs.POP-A	HRASLS2	1.05571	0.00568563	0.0399425
CAP.vs.POP-A	NXPH3	0.882684	0.00558038	0.0393902
CAP.vs.POP-A	NAT16	1.54388	0.00237655	0.0215926
CAP.vs.POP-A	CEP55	0.589704	0.00605029	0.0417058
CAP.vs.POP-A	SLC25A2	0.670608	0.00632756	0.0429455
CAP.vs.POP-A	AMZ2P2	0.97792	0.00396776	0.0309822
CAP.vs.POP-A	LINC00982	1.18714	0.00628888	0.0427832
CAP.vs.POP-A	C4orf50	1.1846	0.00428308	0.0326563
CAP.vs.POP-A	ACTN4P1	-0.889186	0.00275767	0.024005
[truncated: 260 more rows]
