# Supplementary material for: Bioinformatics combined with machine learning for the identification of malignant transformation markers in colorectal polyps
Source: Front Mol Biosci. 2026 Mar 24;13:1785464. doi: 10.3389/fmolb.2026.1785464 (PMC13053286; doi:10.3389/fmolb.2026.1785464)
Supplement: Supplementary file 7 [file Table1.XLSX]

## Sheet: GSE209741
geo_accession	group
GSM6387658	CAP
GSM6387659	CAP
GSM6387660	CAP
GSM6387661	CAP
GSM6387662	CAP
GSM6387663	CAP
GSM6387664	CAP
GSM6387665	CAP
GSM6387666	CAP
GSM6387667	CAP
GSM6387668	CAP
GSM6387669	CAP
GSM6387670	CAP
GSM6387671	CAP
GSM6387672	CAP
GSM6387673	CAP
GSM6387674	CAP
GSM6387675	CAP
GSM6387676	CAP
GSM6387677	CAP
GSM6387678	CAP
GSM6387679	CAP
GSM6387680	CAP
GSM6387681	CAP
GSM6387682	CAP
GSM6387683	CAP
GSM6387684	CAP
GSM6387685	CAP
GSM6387686	CAP
GSM6387687	CAP
GSM6387688	CAP
GSM6387689	CAP
GSM6387690	CAP
GSM6387691	CAP
GSM6387692	CAP
GSM6387693	CAP
GSM6387694	CAP
GSM6387695	CAP
GSM6387696	CAP
GSM6387697	CAP
GSM6387698	CAP
GSM6387699	CAP
GSM6387700	CAP
GSM6387701	CAP
GSM6387702	CAP
GSM6387703	CAP
GSM6387704	CAP
GSM6387705	CAP
GSM6387706	CAP
GSM6387707	CAP
GSM6387708	CAP
GSM6387709	CAP
GSM6387710	POP-A
GSM6387711	POP-A
GSM6387712	POP-A
GSM6387713	POP-A
GSM6387714	POP-A
GSM6387715	POP-A
GSM6387716	POP-A
GSM6387717	POP-A
GSM6387718	POP-A
GSM6387719	POP-A
GSM6387720	POP-A
GSM6387721	POP-A
GSM6387722	POP-A
GSM6387723	POP-A
GSM6387724	POP-A
GSM6387725	POP-A
GSM6387726	POP-A
GSM6387727	POP-A
GSM6387728	POP-A
GSM6387729	POP-A
GSM6387730	POP-A
GSM6387731	POP-A
GSM6387732	POP-A
GSM6387733	POP-A
GSM6387734	POP-NA
GSM6387735	POP-NA
GSM6387736	POP-NA
GSM6387737	POP-NA
GSM6387738	POP-NA
GSM6387739	POP-NA
GSM6387740	POP-NA
GSM6387741	POP-NA
GSM6387742	POP-NA
GSM6387743	POP-NA
GSM6387744	POP-NA
GSM6387745	POP-NA
GSM6387746	POP-NA
GSM6387747	POP-NA
GSM6387748	POP-NA
GSM6387749	POP-NA
GSM6387750	POP-NA
GSM6387751	POP-NA
GSM6387752	POP-NA
GSM6387753	POP-NA
GSM6387754	POP-NA
GSM6387755	POP-NA
GSM6387756	POP-NA
GSM6387757	POP-NA

## Sheet: GSE41258
id	group	age.ch1	gender.ch1	group.stage.ch1
GSM1012286	Primary Tumor	70	F	IV
GSM1012297	Primary Tumor	78	M	III
GSM1012303	Primary Tumor	40	F	II
GSM1012304	Normal Colon	40	F	II
GSM1012305	Primary Tumor	70	M	III
GSM1012306	Normal Colon	70	M	III
GSM1012307	Primary Tumor	63	F	IV
GSM1012308	Primary Tumor	81	M	I
GSM1012310	Primary Tumor	70	F	III
GSM1012312	Primary Tumor	66	F	I
GSM1012314	Primary Tumor	55	M	III
GSM1012315	Normal Colon	55	M	III
GSM1012316	Primary Tumor	70	M	IV
GSM1012317	Primary Tumor	49	F	IV
GSM1012318	Normal Colon	49	F	IV
GSM1012319	Primary Tumor	80	M	I
GSM1012320	Primary Tumor	73	F	III
GSM1012322	Primary Tumor	68	F	I
GSM1012324	Primary Tumor	75	M	IV
GSM1012325	Primary Tumor	53	M	II
GSM1012326	Primary Tumor	71	M	IV
GSM1012327	Normal Colon	71	M	IV
GSM1012328	Primary Tumor	42	M	IV
GSM1012330	Normal Colon	NA	NA	NA
GSM1012331	Primary Tumor	77	F	IV
GSM1012333	Normal Colon	77	F	IV
GSM1012334	Primary Tumor	41	F	III
GSM1012335	Normal Colon	41	F	III
GSM1012336	Primary Tumor	61	M	IV
GSM1012337	Normal Colon	61	M	IV
GSM1012338	Primary Tumor	54	M	I
GSM1012339	Primary Tumor	75	M	I
GSM1012340	Normal Colon	75	M	I
GSM1012341	Primary Tumor	69	F	IV
GSM1012342	Normal Colon	69	F	IV
GSM1012344	Primary Tumor	74	M	III
GSM1012345	Normal Colon	74	M	III
GSM1012346	Primary Tumor	58	F	IV
GSM1012347	Normal Colon	58	F	IV
GSM1012350	Primary Tumor	58	M	III
GSM1012351	Normal Colon	58	M	III
GSM1012352	Primary Tumor	68	F	III
GSM1012354	Primary Tumor	65	M	IV
GSM1012355	Normal Colon	65	M	IV
GSM1012356	Primary Tumor	60	M	IV
GSM1012357	Normal Colon	60	M	IV
GSM1012358	Primary Tumor	80	F	III
GSM1012359	Normal Colon	80	F	III
GSM1012361	Primary Tumor	67	M	I
GSM1012363	Primary Tumor	73	M	III
GSM1012364	Primary Tumor	55	M	IV
GSM1012366	Primary Tumor	69	M	I
GSM1012367	Primary Tumor	76	F	I
GSM1012368	Primary Tumor	32	M	IV
GSM1012369	Normal Colon	32	M	IV
GSM1012370	Primary Tumor	70	M	IV
GSM1012371	Primary Tumor	81	F	III
GSM1012373	Primary Tumor	70	F	II
GSM1012374	Primary Tumor	56	M	III
GSM1012375	Primary Tumor	70	F	II
GSM1012376	Primary Tumor	68	F	I
GSM1012379	Primary Tumor	32	F	III
GSM1012380	Normal Colon	32	F	III
GSM1012381	Primary Tumor	63	M	II
GSM1012384	Primary Tumor	64	M	II
GSM1012385	Primary Tumor	71	F	II
GSM1012386	Primary Tumor	62	F	III
GSM1012387	Primary Tumor	76	F	I
GSM1012389	Primary Tumor	48	M	III
GSM1012391	Primary Tumor	69	M	II
GSM1012392	Primary Tumor	59	M	III
GSM1012393	Primary Tumor	71	F	IV
GSM1012395	Primary Tumor	77	M	III
GSM1012396	Primary Tumor	74	M	IV
GSM1012397	Primary Tumor	48	F	IV
GSM1012398	Primary Tumor	53	M	III
GSM1012399	Primary Tumor	76	M	IV
GSM1012400	Primary Tumor	70	M	III
GSM1012401	Primary Tumor	35	M	I
GSM1012405	Primary Tumor	73	M	II
GSM1012407	Primary Tumor	65	F	III
GSM1012408	Primary Tumor	78	F	II
GSM1012409	Primary Tumor	79	M	II
GSM1012410	Primary Tumor	74	M	II
GSM1012411	Primary Tumor	67	F	IV
GSM1012412	Primary Tumor	61	M	II
GSM1012413	Primary Tumor	51	M	III
GSM1012414	Primary Tumor	52	F	IV
GSM1012416	Primary Tumor	38	F	IV
GSM1012419	Primary Tumor	67	M	II
GSM1012421	Primary Tumor	84	M	II
GSM1012423	Primary Tumor	60	M	IV
GSM1012424	Primary Tumor	75	F	II
GSM1012426	Primary Tumor	78	M	II
GSM1012427	Primary Tumor	55	M	IV
GSM1012428	Primary Tumor	44	F	I
GSM1012429	Primary Tumor	59	M	I
GSM1012432	Primary Tumor	75	F	II
GSM1012434	Primary Tumor	61	F	IV
GSM1012437	Primary Tumor	63	F	II
GSM1012439	Primary Tumor	62	M	IV
GSM1012440	Primary Tumor	54	M	II
GSM1012441	Primary Tumor	72	F	I
GSM1012442	Primary Tumor	69	M	I
GSM1012445	Primary Tumor	59	M	I
GSM1012446	Primary Tumor	63	F	II
GSM1012447	Primary Tumor	62	F	IV
GSM1012451	Primary Tumor	79	F	II
GSM1012455	Primary Tumor	77	F	IV
GSM1012456	Primary Tumor	58	M	IV
GSM1012459	Normal Colon	NA	NA	NA
GSM1012461	Primary Tumor	78	M	III
GSM1012462	Primary Tumor	37	M	IV
GSM1012463	Primary Tumor	68	F	II
GSM1012465	Normal Colon	NA	NA	NA
GSM1012466	Normal Colon	NA	NA	NA
GSM1012467	Primary Tumor	76	F	II
GSM1012468	Primary Tumor	70	F	III
GSM1012469	Primary Tumor	69	M	IV
GSM1012471	Primary Tumor	31	M	IV
GSM1012474	Primary Tumor	43	F	III
GSM1012478	Primary Tumor	25	F	II
GSM1012479	Primary Tumor	40	M	III
GSM1012483	Normal Colon	NA	NA	NA
GSM1012486	Primary Tumor	68	M	II
GSM1012487	Normal Colon	68	M	II
GSM1012488	Primary Tumor	23	F	III
GSM1012489	Primary Tumor	78	M	IV
GSM1012490	Primary Tumor	78	M	IV
GSM1012492	Primary Tumor	63	M	II
GSM1012494	Primary Tumor	67	M	II
GSM1012495	Primary Tumor	67	M	II
GSM1012498	Normal Colon	NA	NA	NA
GSM1012499	Primary Tumor	48	F	III
GSM1012500	Primary Tumor	75	F	III
GSM1012502	Primary Tumor	57	M	III
GSM1012507	Primary Tumor	73	M	II
GSM1012509	Primary Tumor	87	F	I
GSM1012510	Primary Tumor	70	F	II
GSM1012511	Primary Tumor	65	F	IV
GSM1012513	Primary Tumor	62	M	III
GSM1012525	Primary Tumor	47	F	IV
GSM1012526	Primary Tumor	66	F	IV
GSM1012527	Primary Tumor	54	F	IV
GSM1012528	Primary Tumor	78	F	I
GSM1012529	Primary Tumor	58	M	II
GSM1012530	Normal Colon	58	M	II
GSM1012531	Primary Tumor	84	M	II
GSM1012532	Primary Tumor	61	F	I
GSM1012533	Primary Tumor	45	F	III
GSM1012534	Normal Colon	45	F	III
GSM1012535	Primary Tumor	61	M	IV
GSM1012536	Primary Tumor	71	M	IV
GSM1012537	Normal Colon	71	M	IV
GSM1012538	Primary Tumor	85	F	IV
GSM1012539	Primary Tumor	56	F	II
GSM1012540	Normal Colon	56	F	II
GSM1012541	Primary Tumor	51	F	IV
GSM1012542	Primary Tumor	77	M	III
GSM1012543	Primary Tumor	61	F	II
GSM1012544	Primary Tumor	77	F	III
GSM1012546	Primary Tumor	71	F	I
GSM1012547	Primary Tumor	65	F	I
GSM1012548	Normal Colon	65	F	I
GSM1012549	Primary Tumor	80	F	IV
GSM1012550	Normal Colon	80	F	IV
GSM1012553	Primary Tumor	71	F	II
GSM1012554	Normal Colon	71	F	II
GSM1012558	Primary Tumor	44	F	II
GSM1012561	Primary Tumor	73	F	II
GSM1012562	Primary Tumor	73	F	II
GSM1012563	Normal Colon	73	F	II
GSM1012564	Primary Tumor	67	M	II
GSM1012565	Primary Tumor	84	F	III
GSM1012567	Primary Tumor	78	F	III
GSM1012568	Normal Colon	78	F	III
GSM1012569	Primary Tumor	61	M	II
GSM1012570	Primary Tumor	82	M	IV
GSM1012571	Primary Tumor	57	M	II
GSM1012572	Primary Tumor	68	M	II
GSM1012573	Normal Colon	68	M	II
GSM1012574	Primary Tumor	58	M	III
GSM1012575	Normal Colon	58	M	III
GSM1012576	Primary Tumor	38	M	IV
GSM1012577	Primary Tumor	65	M	IV
GSM1012578	Primary Tumor	65	F	II
GSM1012579	Primary Tumor	64	F	I
GSM1012580	Primary Tumor	81	F	II
GSM1012581	Normal Colon	81	F	II
GSM1012583	Primary Tumor	77	M	III
GSM1012584	Primary Tumor	79	M	I
GSM1012585	Normal Colon	79	M	I
GSM1012586	Primary Tumor	82	F	II
GSM1012587	Primary Tumor	37	F	IV
GSM1012588	Primary Tumor	58	M	I
GSM1012589	Primary Tumor	61	M	IV
GSM1012590	Normal Colon	61	M	IV
GSM1012591	Primary Tumor	75	M	III
GSM1012592	Normal Colon	75	M	III
GSM1012593	Primary Tumor	63	M	I
GSM1012594	Normal Colon	63	M	I
GSM1012595	Primary Tumor	70	M	IV
GSM1012596	Primary Tumor	55	M	II
GSM1012597	Primary Tumor	80	F	III
GSM1012600	Primary Tumor	66	F	III
GSM1012602	Primary Tumor	38	M	III
GSM1012603	Normal Colon	63	F	IV
GSM1012604	Primary Tumor	54	M	IV
GSM1012605	Primary Tumor	45	M	III
GSM1012606	Normal Colon	NA	NA	NA
GSM1012611	Primary Tumor	78	M	II
GSM1012612	Normal Colon	NA	NA	NA
GSM1012615	Primary Tumor	59	F	III
GSM1012616	Primary Tumor	74	F	III
GSM1012617	Primary Tumor	57	M	III
GSM1012618	Primary Tumor	47	M	IV
GSM1012619	Primary Tumor	65	M	III
GSM1012620	Primary Tumor	85	F	I
GSM1012621	Normal Colon	85	F	I
GSM1012622	Primary Tumor	62	M	III
GSM1012624	Primary Tumor	73	F	III
GSM1012625	Normal Colon	80	M	I
GSM1012627	Primary Tumor	19	F	IV
GSM1012628	Normal Colon	19	F	IV
GSM1012629	Primary Tumor	70	M	IV
GSM1012630	Normal Colon	70	M	IV
GSM1012631	Primary Tumor	47	F	II
GSM1012634	Primary Tumor	57	F	II
GSM1012635	Primary Tumor	65	M	IV
GSM1012636	Normal Colon	65	M	IV
GSM1012639	Primary Tumor	77	F	IV
GSM1012640	Normal Colon	77	F	IV
GSM1012643	Primary Tumor	44	M	IV
GSM1012645	Primary Tumor	23	F	I
GSM1012646	Normal Colon	23	F	I
GSM1012647	Primary Tumor	NA	NA	NA
GSM1012648	Normal Colon	NA	NA	NA
GSM1012651	Primary Tumor	39	M	IV
GSM1012652	Normal Colon	39	M	IV
GSM1012653	Normal Colon	39	M	IV

## Sheet: TCGA-COADREAD
id	group	Age	Gender
TCGA-A6-2671-11A	N	85	MALE
TCGA-A6-2675-11A	N	78	MALE
TCGA-A6-2678-11A	N	43	FEMALE
TCGA-A6-2679-11A	N	73	FEMALE
TCGA-A6-2680-11A	N	72	FEMALE
TCGA-A6-2682-11A	N	70	MALE
TCGA-A6-2683-11A	N	57	FEMALE
TCGA-A6-2684-11A	N	75	FEMALE
TCGA-A6-2685-11A	N	48	FEMALE
TCGA-A6-2686-11A	N	81	FEMALE
TCGA-A6-5659-11A	N	82	MALE
TCGA-A6-5662-11A	N	46	MALE
TCGA-A6-5665-11A	N	84	FEMALE
TCGA-A6-5667-11A	N	40	FEMALE
TCGA-AA-3489-11A	N	75	MALE
TCGA-AA-3496-11A	N	83	FEMALE
TCGA-AA-3511-11A	N	64	MALE
TCGA-AA-3514-11A	N	81	FEMALE
TCGA-AA-3516-11A	N	74	FEMALE
TCGA-AA-3517-11A	N	60	MALE
TCGA-AA-3518-11A	N	81	FEMALE
TCGA-AA-3520-11A	N	86	FEMALE
TCGA-AA-3522-11A	N	67	MALE
TCGA-AA-3525-11A	N	90	MALE
TCGA-AA-3531-11A	N	75	FEMALE
TCGA-AA-3534-11A	N	78	FEMALE
TCGA-AA-3655-11A	N	68	MALE
TCGA-AA-3660-11A	N	51	FEMALE
TCGA-AA-3662-11A	N	80	FEMALE
TCGA-AA-3663-11A	N	42	MALE
TCGA-AA-3697-11A	N	77	MALE
TCGA-AA-3713-11A	N	68	MALE
TCGA-AZ-6598-11A	N	77	FEMALE
TCGA-AZ-6599-11A	N	72	MALE
TCGA-AZ-6600-11A	N	64	MALE
TCGA-AZ-6601-11A	N	68	MALE
TCGA-AZ-6603-11A	N	77	FEMALE
TCGA-AZ-6605-11A	N	77	MALE
TCGA-F4-6704-11A	N	60	MALE
TCGA-3L-AA1B-01A	T	61	FEMALE
TCGA-4N-A93T-01A	T	67	MALE
TCGA-4T-AA8H-01A	T	42	FEMALE
TCGA-5M-AAT4-01A	T	74	MALE
TCGA-5M-AAT6-01A	T	40	FEMALE
TCGA-5M-AATE-01A	T	76	MALE
TCGA-A6-2671-01A	T	85	MALE
TCGA-A6-2672-01A	T	82	FEMALE
TCGA-A6-2674-01A	T	71	MALE
TCGA-A6-2675-01A	T	78	MALE
TCGA-A6-2676-01A	T	75	FEMALE
TCGA-A6-2677-01A	T	68	FEMALE
TCGA-A6-2678-01A	T	43	FEMALE
TCGA-A6-2679-01A	T	73	FEMALE
TCGA-A6-2680-01A	T	72	FEMALE
TCGA-A6-2681-01A	T	73	FEMALE
TCGA-A6-2682-01A	T	70	MALE
TCGA-A6-2683-01A	T	57	FEMALE
TCGA-A6-2684-01A	T	75	FEMALE
TCGA-A6-2685-01A	T	48	FEMALE
TCGA-A6-2686-01A	T	81	FEMALE
TCGA-A6-3807-01A	T	53	FEMALE
TCGA-A6-3808-01A	T	73	MALE
TCGA-A6-3809-01A	T	71	FEMALE
TCGA-A6-3810-01A	T	62	MALE
TCGA-A6-4105-01A	T	79	MALE
TCGA-A6-4107-01A	T	57	FEMALE
TCGA-A6-5656-01A	T	74	MALE
TCGA-A6-5657-01A	T	65	MALE
TCGA-A6-5659-01A	T	82	MALE
TCGA-A6-5660-01A	T	73	MALE
TCGA-A6-5661-01A	T	80	FEMALE
TCGA-A6-5662-01A	T	46	MALE
TCGA-A6-5664-01A	T	80	MALE
TCGA-A6-5665-01A	T	84	FEMALE
TCGA-A6-5666-01A	T	78	MALE
TCGA-A6-5667-01A	T	40	FEMALE
TCGA-A6-6137-01A	T	55	MALE
TCGA-A6-6138-01A	T	61	MALE
TCGA-A6-6140-01A	T	62	MALE
TCGA-A6-6141-01A	T	31	MALE
TCGA-A6-6142-01A	T	56	FEMALE
TCGA-A6-6648-01A	T	56	MALE
TCGA-A6-6649-01A	T	66	MALE
TCGA-A6-6650-01A	T	69	FEMALE
TCGA-A6-6651-01A	T	55	FEMALE
TCGA-A6-6652-01A	T	59	MALE
TCGA-A6-6653-01A	T	82	MALE
TCGA-A6-6654-01A	T	65	FEMALE
TCGA-A6-6780-01A	T	74	MALE
TCGA-A6-6781-01A	T	43	MALE
TCGA-A6-6782-01A	T	82	MALE
TCGA-A6-A565-01A	T	34	FEMALE
TCGA-A6-A566-01A	T	55	FEMALE
TCGA-A6-A567-01A	T	56	MALE
TCGA-A6-A56B-01A	T	57	MALE
TCGA-A6-A5ZU-01A	T	59	MALE
TCGA-AA-3488-01A	T	58	MALE
TCGA-AA-3489-01A	T	75	MALE
TCGA-AA-3492-01A	T	90	FEMALE
TCGA-AA-3494-01A	T	55	MALE
TCGA-AA-3495-01A	T	79	MALE
TCGA-AA-3496-01A	T	83	FEMALE
TCGA-AA-3502-01A	T	73	MALE
TCGA-AA-3506-01A	T	77	MALE
TCGA-AA-3509-01A	T	54	FEMALE
TCGA-AA-3510-01A	T	70	MALE
TCGA-AA-3511-01A	T	64	MALE
TCGA-AA-3514-01A	T	81	FEMALE
TCGA-AA-3516-01A	T	74	FEMALE
TCGA-AA-3517-01A	T	60	MALE
TCGA-AA-3518-01A	T	81	FEMALE
TCGA-AA-3519-01A	T	63	MALE
TCGA-AA-3520-01A	T	86	FEMALE
TCGA-AA-3522-01A	T	67	MALE
TCGA-AA-3524-01A	T	85	MALE
TCGA-AA-3525-01A	T	90	MALE
TCGA-AA-3526-01A	T	57	MALE
TCGA-AA-3530-01A	T	80	MALE
TCGA-AA-3531-01A	T	75	FEMALE
TCGA-AA-3532-01A	T	63	MALE
TCGA-AA-3534-01A	T	78	FEMALE
TCGA-AA-3538-01A	T	54	FEMALE
TCGA-AA-3542-01A	T	69	MALE
TCGA-AA-3543-01A	T	84	MALE
TCGA-AA-3544-01A	T	68	MALE
TCGA-AA-3548-01A	T	71	FEMALE
TCGA-AA-3549-01A	T	69	MALE
TCGA-AA-3552-01A	T	85	MALE
TCGA-AA-3553-01A	T	61	FEMALE
TCGA-AA-3554-01A	T	62	FEMALE
TCGA-AA-3555-01A	T	81	FEMALE
TCGA-AA-3556-01A	T	78	MALE
TCGA-AA-3560-01A	T	72	FEMALE
TCGA-AA-3561-01A	T	72	MALE
TCGA-AA-3562-01A	T	82	MALE
TCGA-AA-3655-01A	T	68	MALE
TCGA-AA-3660-01A	T	51	FEMALE
TCGA-AA-3662-01A	T	80	FEMALE
TCGA-AA-3663-01A	T	42	MALE
TCGA-AA-3664-01A	T	74	FEMALE
TCGA-AA-3666-01A	T	68	MALE
TCGA-AA-3667-01A	T	36	FEMALE
TCGA-AA-3673-01A	T	53	FEMALE
TCGA-AA-3675-01A	T	84	MALE
TCGA-AA-3678-01A	T	60	FEMALE
TCGA-AA-3679-01A	T	59	MALE
TCGA-AA-3680-01A	T	67	FEMALE
TCGA-AA-3681-01A	T	77	FEMALE
TCGA-AA-3685-01A	T	69	MALE
TCGA-AA-3688-01A	T	80	MALE
TCGA-AA-3692-01A	T	47	FEMALE
TCGA-AA-3696-01A	T	75	FEMALE
TCGA-AA-3697-01A	T	77	MALE
TCGA-AA-3710-01A	T	80	FEMALE
TCGA-AA-3713-01A	T	68	MALE
TCGA-AA-3715-01A	T	77	MALE
TCGA-AA-3811-01A	T	84	FEMALE
TCGA-AA-3812-01A	T	82	FEMALE
TCGA-AA-3815-01A	T	65	FEMALE
TCGA-AA-3818-01A	T	78	FEMALE
TCGA-AA-3819-01A	T	41	FEMALE
TCGA-AA-3821-01A	T	81	FEMALE
TCGA-AA-3831-01A	T	66	MALE
TCGA-AA-3833-01A	T	63	FEMALE
TCGA-AA-3837-01A	T	67	MALE
TCGA-AA-3841-01A	T	66	MALE
TCGA-AA-3842-01A	T	51	MALE
TCGA-AA-3844-01A	T	78	FEMALE
TCGA-AA-3846-01A	T	74	FEMALE
TCGA-AA-3848-01A	T	82	FEMALE
TCGA-AA-3851-01A	T	74	MALE
TCGA-AA-3854-01A	T	71	FEMALE
TCGA-AA-3855-01A	T	72	MALE
TCGA-AA-3856-01A	T	59	MALE
TCGA-AA-3858-01A	T	67	MALE
TCGA-AA-3860-01A	T	53	FEMALE
TCGA-AA-3861-01A	T	72	MALE
TCGA-AA-3862-01A	T	82	MALE
TCGA-AA-3864-01A	T	71	MALE
TCGA-AA-3866-01A	T	78	FEMALE
TCGA-AA-3867-01A	T	74	MALE
TCGA-AA-3869-01A	T	76	MALE
TCGA-AA-3870-01A	T	71	FEMALE
TCGA-AA-3875-01A	T	78	FEMALE
TCGA-AA-3877-01A	T	83	FEMALE
TCGA-AA-3930-01A	T	66	MALE
TCGA-AA-3939-01A	T	83	MALE
TCGA-AA-3941-01A	T	84	FEMALE
TCGA-AA-3947-01A	T	60	FEMALE
TCGA-AA-3949-01A	T	87	FEMALE
TCGA-AA-3950-01A	T	79	FEMALE
TCGA-AA-3952-01A	T	68	MALE
TCGA-AA-3955-01A	T	38	MALE
TCGA-AA-3956-01A	T	65	MALE
TCGA-AA-3966-01A	T	89	FEMALE
TCGA-AA-3968-01A	T	55	FEMALE
TCGA-AA-3970-01A	T	65	MALE
TCGA-AA-3971-01A	T	58	MALE
TCGA-AA-3972-01A	T	72	MALE
TCGA-AA-3973-01A	T	69	MALE
TCGA-AA-3975-01A	T	80	MALE
TCGA-AA-3976-01A	T	70	MALE
TCGA-AA-3977-01A	T	65	MALE
TCGA-AA-3979-01A	T	84	MALE
TCGA-AA-3980-01A	T	89	FEMALE
TCGA-AA-3982-01A	T	75	MALE
TCGA-AA-3986-01A	T	73	MALE
TCGA-AA-3989-01A	T	84	MALE
TCGA-AA-3994-01A	T	69	MALE
TCGA-AA-A004-01A	T	76	MALE
TCGA-AA-A00A-01A	T	80	MALE
TCGA-AA-A00D-01A	T	70	MALE
TCGA-AA-A00E-01A	T	65	MALE
TCGA-AA-A00F-01A	T	66	MALE
TCGA-AA-A00J-01A	T	80	MALE
TCGA-AA-A00K-01A	T	79	MALE
TCGA-AA-A00L-01A	T	66	MALE
TCGA-AA-A00N-01A	T	75	MALE
TCGA-AA-A00O-01A	T	83	FEMALE
TCGA-AA-A00Q-01A	T	66	FEMALE
TCGA-AA-A00R-01A	T	64	FEMALE
TCGA-AA-A00U-01A	T	50	MALE
TCGA-AA-A00W-01A	T	80	MALE
TCGA-AA-A00Z-01A	T	70	MALE
TCGA-AA-A010-01A	T	46	FEMALE
TCGA-AA-A017-01A	T	57	FEMALE
TCGA-AA-A01C-01A	T	75	MALE
TCGA-AA-A01D-01A	T	47	FEMALE
TCGA-AA-A01F-01A	T	72	MALE
TCGA-AA-A01G-01A	T	63	MALE
TCGA-AA-A01I-01A	T	76	MALE
TCGA-AA-A01K-01A	T	74	FEMALE
TCGA-AA-A01P-01A	T	80	FEMALE
TCGA-AA-A01Q-01A	T	48	FEMALE
TCGA-AA-A01R-01A	T	47	MALE
TCGA-AA-A01S-01A	T	47	FEMALE
TCGA-AA-A01T-01A	T	63	FEMALE
TCGA-AA-A01V-01A	T	59	MALE
TCGA-AA-A01X-01A	T	80	FEMALE
TCGA-AA-A01Z-01A	T	68	MALE
TCGA-AA-A024-01A	T	81	MALE
TCGA-AA-A029-01A	T	67	MALE
TCGA-AA-A02E-01A	T	82	FEMALE
TCGA-AA-A02F-01A	T	68	FEMALE
TCGA-AA-A02H-01A	T	74	FEMALE
TCGA-AA-A02J-01A	T	70	FEMALE
TCGA-AA-A02K-01A	T	50	MALE
TCGA-AA-A02O-01A	T	82	MALE
TCGA-AA-A02R-01A	T	84	FEMALE
TCGA-AA-A02W-01A	T	73	FEMALE
TCGA-AA-A02Y-01A	T	73	MALE
TCGA-AA-A03J-01A	T	65	FEMALE
TCGA-AD-5900-01A	T	67	MALE
TCGA-AD-6548-01A	T	81	FEMALE
TCGA-AD-6888-01A	T	73	MALE
TCGA-AD-6889-01A	T	76	MALE
TCGA-AD-6890-01A	T	65	MALE
TCGA-AD-6895-01A	T	84	MALE
TCGA-AD-6899-01A	T	84	MALE
TCGA-AD-6901-01A	T	78	MALE
TCGA-AD-6963-01A	T	58	MALE
TCGA-AD-6964-01A	T	58	MALE
TCGA-AD-6965-01A	T	62	MALE
TCGA-AD-A5EK-01A	T	51	MALE
TCGA-AM-5820-01A	T	59	FEMALE
TCGA-AM-5821-01A	T	68	FEMALE
TCGA-AU-3779-01A	T	80	FEMALE
TCGA-AU-6004-01A	T	69	FEMALE
TCGA-AY-4070-01A	T	50	FEMALE
TCGA-AY-4071-01A	T	63	FEMALE
TCGA-AY-5543-01A	T	65	FEMALE
TCGA-AY-6196-01A	T	47	MALE
TCGA-AY-6197-01A	T	60	MALE
TCGA-AY-6386-01A	T	66	FEMALE
TCGA-AY-A54L-01A	T	74	FEMALE
TCGA-AY-A69D-01A	T	55	FEMALE
TCGA-AY-A71X-01A	T	54	FEMALE
TCGA-AY-A8YK-01A	T	44	MALE
TCGA-AZ-4308-01A	T	47	FEMALE
TCGA-AZ-4313-01A	T	51	FEMALE
TCGA-AZ-4315-01A	T	61	MALE
TCGA-AZ-4323-01A	T	37	MALE
TCGA-AZ-4614-01A	T	71	FEMALE
TCGA-AZ-4615-01A	T	84	MALE
TCGA-AZ-4616-01A	T	82	FEMALE
TCGA-AZ-4684-01A	T	49	MALE
TCGA-AZ-5403-01A	T	43	MALE
TCGA-AZ-5407-01A	T	51	FEMALE
TCGA-AZ-6598-01A	T	77	FEMALE
TCGA-AZ-6599-01A	T	72	MALE
TCGA-AZ-6600-01A	T	64	MALE
TCGA-AZ-6601-01A	T	68	MALE
TCGA-AZ-6603-01A	T	77	FEMALE
TCGA-AZ-6605-01A	T	77	MALE
TCGA-AZ-6606-01A	T	81	MALE
TCGA-AZ-6607-01A	T	69	MALE
TCGA-AZ-6608-01A	T	55	FEMALE
TCGA-CA-5254-01A	T	42	FEMALE
TCGA-CA-5255-01A	T	45	MALE
TCGA-CA-5256-01A	T	54	FEMALE
TCGA-CA-5796-01A	T	52	FEMALE
TCGA-CA-5797-01A	T	56	MALE
TCGA-CA-6715-01A	T	63	MALE
TCGA-CA-6716-01A	T	65	MALE
TCGA-CA-6717-01A	T	57	MALE
TCGA-CA-6718-01A	T	46	MALE
TCGA-CA-6719-01A	T	77	MALE
TCGA-CK-4950-01A	T	68	FEMALE
TCGA-CK-4951-01A	T	79	FEMALE
TCGA-CK-4952-01A	T	48	FEMALE
TCGA-CK-5912-01A	T	81	MALE
TCGA-CK-5913-01A	T	58	FEMALE
TCGA-CK-5914-01A	T	81	MALE
TCGA-CK-5916-01A	T	71	FEMALE
TCGA-CK-6747-01A	T	87	FEMALE
TCGA-CK-6748-01A	T	45	FEMALE
TCGA-CK-6751-01A	T	88	FEMALE
TCGA-CM-4743-01A	T	69	MALE
TCGA-CM-4744-01A	T	69	MALE
TCGA-CM-4746-01A	T	61	MALE
TCGA-CM-4747-01A	T	47	MALE
TCGA-CM-4748-01A	T	53	MALE
TCGA-CM-4750-01A	T	34	FEMALE
TCGA-CM-4751-01A	T	62	MALE
TCGA-CM-4752-01A	T	58	MALE
TCGA-CM-5341-01A	T	82	FEMALE
TCGA-CM-5344-01A	T	39	FEMALE
TCGA-CM-5348-01A	T	72	MALE
TCGA-CM-5349-01A	T	68	FEMALE
TCGA-CM-5860-01A	T	44	MALE
TCGA-CM-5861-01A	T	63	FEMALE
TCGA-CM-5862-01A	T	80	MALE
TCGA-CM-5863-01A	T	60	FEMALE
TCGA-CM-5864-01A	T	60	MALE
TCGA-CM-5868-01A	T	59	FEMALE
TCGA-CM-6161-01A	T	36	FEMALE
TCGA-CM-6162-01A	T	48	FEMALE
TCGA-CM-6163-01A	T	74	MALE
TCGA-CM-6164-01A	T	46	FEMALE
TCGA-CM-6165-01A	T	74	MALE
TCGA-CM-6166-01A	T	48	FEMALE
TCGA-CM-6167-01A	T	57	FEMALE
TCGA-CM-6168-01A	T	84	FEMALE
TCGA-CM-6169-01A	T	67	MALE
TCGA-CM-6170-01A	T	73	FEMALE
TCGA-CM-6171-01A	T	77	FEMALE
TCGA-CM-6172-01A	T	70	FEMALE
TCGA-CM-6674-01A	T	39	MALE
TCGA-CM-6675-01A	T	35	MALE
TCGA-CM-6676-01A	T	82	MALE
TCGA-CM-6677-01A	T	75	FEMALE
TCGA-CM-6678-01A	T	63	FEMALE
TCGA-CM-6679-01A	T	58	MALE
TCGA-CM-6680-01A	T	78	FEMALE
TCGA-D5-5537-01A	T	83	MALE
TCGA-D5-5538-01A	T	60	FEMALE
TCGA-D5-5539-01A	T	60	MALE
TCGA-D5-5540-01A	T	73	MALE
TCGA-D5-5541-01A	T	63	MALE
TCGA-D5-6529-01A	T	69	MALE
TCGA-D5-6530-01A	T	53	MALE
TCGA-D5-6531-01A	T	75	MALE
TCGA-D5-6532-01A	T	61	MALE
TCGA-D5-6533-01A	T	68	FEMALE
TCGA-D5-6534-01A	T	62	FEMALE
TCGA-D5-6535-01A	T	80	FEMALE
TCGA-D5-6536-01A	T	73	MALE
TCGA-D5-6537-01A	T	64	MALE
TCGA-D5-6538-01A	T	79	FEMALE
TCGA-D5-6539-01A	T	45	FEMALE
TCGA-D5-6540-01A	T	66	MALE
TCGA-D5-6541-01A	T	49	MALE
TCGA-D5-6898-01A	T	51	FEMALE
TCGA-D5-6920-01A	T	77	FEMALE
TCGA-D5-6922-01A	T	76	MALE
TCGA-D5-6923-01A	T	57	MALE
TCGA-D5-6924-01A	T	68	MALE
TCGA-D5-6926-01A	T	65	MALE
TCGA-D5-6927-01A	T	34	MALE
TCGA-D5-6928-01A	T	80	MALE
TCGA-D5-6929-01A	T	49	FEMALE
TCGA-D5-6930-01A	T	67	MALE
TCGA-D5-6931-01A	T	77	MALE
TCGA-D5-6932-01A	T	69	MALE
TCGA-D5-7000-01A	T	79	FEMALE
TCGA-DM-A0X9-01A	T	71	FEMALE
TCGA-DM-A0XD-01A	T	65	MALE
TCGA-DM-A0XF-01A	T	68	FEMALE
TCGA-DM-A1D0-01A	T	79	FEMALE
TCGA-DM-A1D4-01A	T	80	MALE
TCGA-DM-A1D6-01A	T	88	MALE
TCGA-DM-A1D7-01A	T	82	MALE
TCGA-DM-A1D8-01A	T	50	FEMALE
TCGA-DM-A1D9-01A	T	67	FEMALE
TCGA-DM-A1DA-01A	T	71	FEMALE
TCGA-DM-A1DB-01A	T	68	MALE
TCGA-DM-A1HA-01A	T	82	MALE
TCGA-DM-A1HB-01A	T	75	MALE
TCGA-DM-A280-01A	T	70	FEMALE
TCGA-DM-A282-01A	T	60	FEMALE
TCGA-DM-A285-01A	T	71	FEMALE
TCGA-DM-A288-01A	T	68	MALE
TCGA-DM-A28A-01A	T	78	MALE
TCGA-DM-A28C-01A	T	74	MALE
TCGA-DM-A28E-01A	T	72	FEMALE
TCGA-DM-A28F-01A	T	73	MALE
TCGA-DM-A28G-01A	T	75	MALE
TCGA-DM-A28H-01A	T	50	MALE
TCGA-DM-A28K-01A	T	75	MALE
TCGA-DM-A28M-01A	T	63	MALE
TCGA-F4-6459-01A	T	61	FEMALE
TCGA-F4-6460-01A	T	51	FEMALE
TCGA-F4-6461-01A	T	41	FEMALE
TCGA-F4-6463-01A	T	51	MALE
TCGA-F4-6569-01A	T	60	MALE
TCGA-F4-6570-01A	T	78	FEMALE
TCGA-F4-6703-01A	T	64	MALE
TCGA-F4-6704-01A	T	60	MALE
TCGA-F4-6805-01A	T	58	FEMALE
TCGA-F4-6806-01A	T	59	FEMALE
TCGA-F4-6807-01A	T	51	FEMALE
TCGA-F4-6808-01A	T	54	FEMALE
TCGA-F4-6809-01A	T	52	FEMALE
TCGA-F4-6854-01A	T	77	FEMALE
TCGA-F4-6855-01A	T	70	FEMALE
TCGA-F4-6856-01A	T	45	MALE
TCGA-G4-6293-01A	T	49	FEMALE
TCGA-G4-6294-01A	T	75	MALE
TCGA-G4-6295-01A	T	70	FEMALE
TCGA-G4-6297-01A	T	55	FEMALE
TCGA-G4-6299-01A	T	69	MALE
TCGA-G4-6303-01A	T	54	FEMALE
TCGA-G4-6304-01A	T	66	FEMALE
TCGA-G4-6306-01A	T	71	MALE
TCGA-G4-6307-01A	T	37	FEMALE
TCGA-G4-6309-01A	T	40	FEMALE
TCGA-G4-6310-01A	T	69	MALE
TCGA-G4-6311-01A	T	80	MALE
TCGA-G4-6314-01A	T	76	FEMALE
TCGA-G4-6315-01A	T	66	MALE
TCGA-G4-6317-01A	T	51	FEMALE
TCGA-G4-6320-01A	T	73	MALE
TCGA-G4-6321-01A	T	60	FEMALE
TCGA-G4-6322-01A	T	65	MALE
TCGA-G4-6323-01A	T	50	MALE
TCGA-G4-6586-01A	T	73	FEMALE
TCGA-G4-6588-01A	T	58	FEMALE
TCGA-G4-6625-01A	T	77	FEMALE
TCGA-G4-6626-01A	T	90	MALE
TCGA-G4-6627-01A	T	84	MALE
TCGA-G4-6628-01A	T	78	MALE
TCGA-NH-A50T-01A	T	68	FEMALE
TCGA-NH-A50U-01A	T	42	MALE
TCGA-NH-A50V-01A	T	69	MALE
TCGA-NH-A6GA-01A	T	58	MALE
TCGA-NH-A6GB-01A	T	71	FEMALE
TCGA-NH-A6GC-01A	T	66	FEMALE
TCGA-NH-A8F7-01A	T	53	FEMALE
TCGA-NH-A8F8-01A	T	79	MALE
TCGA-QG-A5YV-01A	T	64	FEMALE
TCGA-QG-A5YW-01A	T	55	FEMALE
TCGA-QG-A5YX-01A	T	61	FEMALE
TCGA-QG-A5Z1-01A	T	71	MALE
TCGA-QG-A5Z2-01A	T	61	MALE
TCGA-QL-A97D-01A	T	84	FEMALE
TCGA-RU-A8FL-01A	T	51	MALE
TCGA-SS-A7HO-01A	T	44	FEMALE
TCGA-T9-A92H-01A	T	82	MALE
TCGA-WS-AB45-01A	T	52	FEMALE
TCGA-AF-2689-11A	N	41	FEMALE
TCGA-AF-2691-11A	N	48	FEMALE
TCGA-AF-2692-11A	N	54	FEMALE
TCGA-AF-3400-11A	N	54	MALE
TCGA-AF-5654-11A	N	73	FEMALE
TCGA-AG-3731-11A	N	65	MALE
TCGA-AG-3732-11A	N	78	FEMALE
TCGA-AG-3742-11A	N	85	FEMALE
TCGA-AH-6643-11A	N	50	MALE
TCGA-AF-2687-01A	T	57	MALE
TCGA-AF-2690-01A	T	76	FEMALE
TCGA-AF-2691-01A	T	48	FEMALE
TCGA-AF-2692-01A	T	54	FEMALE
TCGA-AF-2693-01A	T	75	MALE
TCGA-AF-3400-01A	T	54	MALE
TCGA-AF-3911-01A	T	48	MALE
TCGA-AF-3913-01A	T	60	MALE
TCGA-AF-4110-01A	T	77	MALE
TCGA-AF-5654-01A	T	73	FEMALE
TCGA-AF-6136-01A	T	72	FEMALE
TCGA-AF-6655-01A	T	66	MALE
TCGA-AF-6672-01A	T	43	MALE
TCGA-AF-A56K-01A	T	56	MALE
TCGA-AF-A56L-01A	T	48	FEMALE
TCGA-AF-A56N-01A	T	47	FEMALE
TCGA-AG-3574-01A	T	89	FEMALE
TCGA-AG-3575-01A	T	51	MALE
TCGA-AG-3578-01A	T	76	FEMALE
TCGA-AG-3580-01A	T	67	MALE
TCGA-AG-3581-01A	T	63	MALE
TCGA-AG-3582-01A	T	75	MALE
TCGA-AG-3583-01A	T	66	MALE
TCGA-AG-3584-01A	T	60	MALE
TCGA-AG-3586-01A	T	72	FEMALE
TCGA-AG-3587-01A	T	65	MALE
TCGA-AG-3591-01A	T	66	FEMALE
TCGA-AG-3592-01A	T	68	MALE
TCGA-AG-3593-01A	T	72	FEMALE
TCGA-AG-3594-01A	T	77	MALE
TCGA-AG-3598-01A	T	69	MALE
TCGA-AG-3599-01A	T	70	MALE
TCGA-AG-3600-01A	T	62	MALE
TCGA-AG-3605-01A	T	85	FEMALE
TCGA-AG-3608-01A	T	79	FEMALE
TCGA-AG-3609-01A	T	65	FEMALE
TCGA-AG-3611-01A	T	72	MALE
TCGA-AG-3612-01A	T	55	FEMALE
TCGA-AG-3726-01A	T	63	FEMALE
TCGA-AG-3727-01A	T	78	FEMALE
TCGA-AG-3728-01A	T	73	MALE
TCGA-AG-3731-01A	T	65	MALE
TCGA-AG-3732-01A	T	78	FEMALE
TCGA-AG-3742-01A	T	85	FEMALE
TCGA-AG-3878-01A	T	64	MALE
TCGA-AG-3881-01A	T	83	FEMALE
TCGA-AG-3882-01A	T	66	FEMALE
TCGA-AG-3883-01A	T	69	MALE
TCGA-AG-3885-01A	T	71	FEMALE
TCGA-AG-3887-01A	T	68	MALE
TCGA-AG-3890-01A	T	62	MALE
TCGA-AG-3892-01A	T	57	FEMALE
TCGA-AG-3893-01A	T	74	MALE
TCGA-AG-3894-01A	T	65	MALE
TCGA-AG-3896-01A	T	85	FEMALE
TCGA-AG-3898-01A	T	61	MALE
TCGA-AG-3901-01A	T	67	FEMALE
TCGA-AG-3902-01A	T	61	MALE
TCGA-AG-3909-01A	T	69	FEMALE
TCGA-AG-3999-01A	T	61	FEMALE
TCGA-AG-4001-01A	T	74	FEMALE
TCGA-AG-4005-01A	T	64	MALE
TCGA-AG-4007-01A	T	87	MALE
TCGA-AG-4008-01A	T	63	MALE
TCGA-AG-4021-01A	T	84	FEMALE
TCGA-AG-4022-01A	T	59	FEMALE
TCGA-AG-A002-01A	T	35	MALE
TCGA-AG-A008-01A	T	50	FEMALE
TCGA-AG-A00C-01A	T	49	FEMALE
TCGA-AG-A00H-01A	T	75	MALE
TCGA-AG-A00Y-01A	T	68	MALE
TCGA-AG-A011-01A	T	80	MALE
TCGA-AG-A014-01A	T	86	MALE
TCGA-AG-A015-01A	T	64	FEMALE
TCGA-AG-A016-01A	T	55	MALE
TCGA-AG-A01J-01A	T	59	FEMALE
TCGA-AG-A01N-01A	T	68	FEMALE
TCGA-AG-A020-01A	T	57	FEMALE
TCGA-AG-A023-01A	T	62	FEMALE
TCGA-AG-A025-01A	T	62	FEMALE
TCGA-AG-A026-01A	T	66	MALE
TCGA-AG-A02G-01A	T	66	MALE
TCGA-AG-A02N-01A	T	67	MALE
TCGA-AG-A02X-01A	T	77	MALE
TCGA-AG-A032-01A	T	68	MALE
TCGA-AG-A036-01A	T	71	MALE
TCGA-AH-6544-01A	T	60	MALE
TCGA-AH-6547-01A	T	79	FEMALE
TCGA-AH-6549-01A	T	66	MALE
TCGA-AH-6643-01A	T	50	MALE
TCGA-AH-6644-01A	T	73	MALE
TCGA-AH-6897-01A	T	48	MALE
TCGA-AH-6903-01A	T	46	MALE
TCGA-BM-6198-01A	T	73	MALE
TCGA-CI-6620-01A	T	41	FEMALE
TCGA-CI-6621-01A	T	63	MALE
TCGA-CI-6622-01A	T	74	MALE
TCGA-CL-4957-01A	T	79	FEMALE
TCGA-CL-5917-01A	T	71	FEMALE
TCGA-DC-4745-01A	T	49	FEMALE
TCGA-DC-4749-01A	T	57	MALE
TCGA-DC-5337-01A	T	69	MALE
TCGA-DC-5869-01A	T	62	FEMALE
TCGA-DC-6154-01A	T	57	FEMALE
TCGA-DC-6155-01A	T	31	FEMALE
TCGA-DC-6156-01A	T	62	MALE
TCGA-DC-6157-01A	T	48	MALE
TCGA-DC-6158-01A	T	70	MALE
TCGA-DC-6160-01A	T	68	MALE
TCGA-DC-6681-01A	T	70	FEMALE
TCGA-DC-6682-01A	T	57	MALE
TCGA-DC-6683-01A	T	43	MALE
TCGA-DT-5265-01A	T	51	MALE
TCGA-DY-A0XA-01A	T	57	FEMALE
TCGA-DY-A1DC-01A	T	72	FEMALE
TCGA-DY-A1DD-01A	T	77	FEMALE
TCGA-DY-A1DE-01A	T	56	FEMALE
TCGA-DY-A1DF-01A	T	73	FEMALE
TCGA-DY-A1DG-01A	T	75	MALE
TCGA-DY-A1H8-01A	T	77	FEMALE
TCGA-EF-5830-01A	T	54	MALE
TCGA-EF-5831-01A	T	72	MALE
TCGA-EI-6506-01A	T	78	FEMALE
TCGA-EI-6507-01A	T	60	MALE
TCGA-EI-6508-01A	T	48	FEMALE
TCGA-EI-6509-01A	T	53	MALE
TCGA-EI-6510-01A	T	77	FEMALE
TCGA-EI-6511-01A	T	52	MALE
TCGA-EI-6512-01A	T	64	FEMALE
TCGA-EI-6513-01A	T	59	MALE
TCGA-EI-6514-01A	T	59	FEMALE
TCGA-EI-6881-01A	T	60	MALE
TCGA-EI-6882-01A	T	59	MALE
TCGA-EI-6883-01A	T	63	MALE
TCGA-EI-6884-01A	T	71	MALE
TCGA-EI-6885-01A	T	57	FEMALE
TCGA-EI-6917-01A	T	33	MALE
TCGA-EI-7002-01A	T	58	MALE
TCGA-EI-7004-01A	T	37	FEMALE
TCGA-F5-6464-01A	T	77	FEMALE
TCGA-F5-6465-01A	T	64	FEMALE
TCGA-F5-6571-01A	T	62	FEMALE
TCGA-F5-6702-01A	T	71	MALE
TCGA-F5-6811-01A	T	72	FEMALE
TCGA-F5-6812-01A	T	67	MALE
TCGA-F5-6813-01A	T	70	MALE
TCGA-F5-6814-01A	T	57	MALE
TCGA-F5-6861-01A	T	60	FEMALE
TCGA-F5-6863-01A	T	71	FEMALE
TCGA-F5-6864-01A	T	74	FEMALE
TCGA-G5-6233-01A	T	74	MALE
TCGA-G5-6235-01A	T	72	MALE
TCGA-G5-6572-01A	T	56	MALE
TCGA-G5-6641-01A	T	67	MALE
