# Supplementary material for: Bioinformatics combined with machine learning for the identification of malignant transformation markers in colorectal polyps
Source: Front Mol Biosci. 2026 Mar 24;13:1785464. doi: 10.3389/fmolb.2026.1785464 (PMC13053286; doi:10.3389/fmolb.2026.1785464)
Supplement: Supplementary file 8 [file Table5.XLSX]

## Sheet: Sheet1
survival time (months)	EIF2S3 (low)	EIF2S3 (high)		survival time (months)	GTF3A (low)	GTF3A (high)		survival time (months)	HMGA1 (low)	HMGA1 (high)
0	475	339		0	536	525		0	634	427
50	241	136		50	263	248		50	289	222
100	61	30		100	92	47		100	74	65
150	10	3		150	18	4		150	13	9
200	0	1		200	2	1		200	1	2
survival time (months)	HSP90AB1 (low)	HSP90AB1 (high)		survival time (months)	PABPC1 (low)	PABPC1 (high)		survival time (months)	S100A11 (low)	S100A11 (high)
0	325	736		0	291	770		0	547	514
50	132	379		50	136	375		50	264	247
100	24	115		100	28	111		100	67	72
150	3	19		150	1	21		150	9	13
200	0	3		200	0	3		200	3	0
