# Supplementary material for: Bioinformatics combined with machine learning for the identification of malignant transformation markers in colorectal polyps
Source: Front Mol Biosci. 2026 Mar 24;13:1785464. doi: 10.3389/fmolb.2026.1785464 (PMC13053286; doi:10.3389/fmolb.2026.1785464)
Supplement: Supplementary file 9 [file Table7.xlsx]

## Sheet: Table 7
InputCategories	UserDefinedCategories	NumOverlap	CorrectedPvalues	time_label
blue_M3	NR4A2__POP-A.vs.POP-NA	302	1.79187e-08	NA
green_M10	NR4A2__POP-A.vs.POP-NA	45	0.000379591	NA
magenta_M12	NR4A2__POP-A.vs.POP-NA	28	9.63634e-07	NA
purple_M7	NR4A2__POP-A.vs.POP-NA	77	5.60134e-59	NA
salmon_M11	NR4A2__POP-A.vs.POP-NA	55	3.83911e-36	NA
tan_M6	NR4A2__POP-A.vs.POP-NA	43	2.47767e-22	NA
