# Supplementary material for: Bioinformatics combined with machine learning for the identification of malignant transformation markers in colorectal polyps
Source: Front Mol Biosci. 2026 Mar 24;13:1785464. doi: 10.3389/fmolb.2026.1785464 (PMC13053286; doi:10.3389/fmolb.2026.1785464)
Supplement: Supplementary file 10 [file Table8.XLSX]

## Sheet: 6 genes-up
genes	log-transformed normalized expression for each sample										log2FC
genes	HC				CRA			CRC			log2FC(CRAvsHC)	log2FC(CRCvsCRA)
genes	HC;GSM4904237	HC;GSM4904240	HC;GSM4904241	HC;GSM4904246	CRA;GSM4904235	CRA;GSM4904238	CRA;GSM4904243	CRC;GSM4904234	CRC;GSM4904236	CRC;GSM4904239	log2FC(CRAvsHC)	log2FC(CRCvsCRA)
EIF2S3	0.513539	0.698775	0.664098	0.662039	1.01243	1.2577	0	1.10838	0.879689	1.55821	0.27423	0.0663273
GTF3A	0.756308	0.632091	0.70312	0.554774	1.94722	1.2577	2.30627	1.81341	1.72684	3.20083	0.824782	0.0501499
HMGA1	0.91745	1.11005	1.10778	1.55461	2.16088	0	0	1.87585	1.70464	4.75167	0.578875	0.0944065
HSP90AB1	3.41962	4.42355	4.41772	3.18333	5.39598	11.3193	1.15314	6.78766	10.9081	12.2396	0.292367	0.7115
PABPC1	5.74252	6.04157	8.3587	7.29628	9.94472	8.80392	25.369	7.74052	15.8757	14.7386	0.490257	0.281058
S100A11	2.88022	4.32456	3.32027	2.79472	5.77535	3.77311	0	23.5578	15.0726	10.4181	0.512379	1.46163

## Sheet: down genes
genes	log-transformed normalized expression for each sample										log2FC
genes	HC				CRA			CRC			log2FC(CRAvsHC)	log2FC(CRCvsCRA)
features.plot	HC;GSM4904237	HC;GSM4904240	HC;GSM4904241	HC;GSM4904246	CRA;GSM4904235	CRA;GSM4904238	CRA;GSM4904243	CRC;GSM4904234	CRC;GSM4904236	CRC;GSM4904239	CRAvsHC	CRCvsCRA
C12orf57	1.60052	1.7871	2.28248	2.04017	1.11756	7.54622	0	0.959121	1.14552	0.511374	-0.468035	-0.124874
COX4I1	18.7573	18.5852	21.1653	18.482	14.6159	7.54622	9.22509	12.423	11.5873	8.40301	-0.385572	-0.342925
COX5B	15.0775	14.5044	14.1728	13.8412	8.94595	7.54622	1.15314	9.60481	7.26917	5.49545	-0.634168	-0.162525
KLF4	1.75778	1.95416	2.04311	1.95315	0.855466	1.2577	0	0.41637	0.776548	1.25138	-0.673035	-0.107913
MRPL54	1.16731	1.40255	1.18197	1.20963	0.910308	0	1.15314	0.371328	0.825415	0.73982	-0.264677	-0.235806
NDUFA13	5.26642	5.55365	5.84428	6.37479	3.1953	6.28852	3.45941	1.9399	3.49484	1.74485	-0.666286	-0.256857
NDUFA7	1.20378	1.13528	1.29419	1.20457	0.761799	0	1.15314	0.618305	0.913465	0.621716	-0.31841	-0.0219997
NDUFB7	4.57231	4.42717	4.3948	4.45469	3.05031	0	2.30627	1.47478	2.37231	1.87167	-0.425316	-0.478668
NDUFS3	1.68267	1.79549	1.57471	1.7274	1.16322	2.51541	0	0.970954	1.16819	0.610107	-0.325009	-0.129397
NR4A1	0.609397	1.79371	2.16211	1.60064	0.976189	0	2.30627	0.559922	0.760944	1.96368	-0.47838	-0.046278
PFN1	10.4621	11.1221	10.0805	15.146	6.59406	5.03081	5.76568	7.01933	5.44013	6.91039	-0.657791	-0.0414884
RPS27L	4.47942	6.25968	5.59752	4.93462	3.84583	0	9.22509	2.92026	3.69401	2.50263	-0.480063	-0.226518
UQCR10	7.42155	7.60378	6.83058	7.17634	3.90724	2.51541	2.30627	2.93417	4.26031	1.98867	-0.761718	-0.200229
UQCR11	9.30797	8.21913	8.29049	9.40609	5.44798	10.0616	3.45941	3.33587	5.31187	3.40751	-0.550553	-0.331257
